# Supplementary material for: Predicting Outcomes of Hormone and Chemotherapy in the Molecular Taxonomy of Breast Cancer International Consortium (METABRIC) Study by Biochemically-inspired Machine Learning
Source: F1000Res. 2017 May 12;5:2124. Originally published 2016 Aug 31. [Version 3] doi: 10.12688/f1000research.9417.3 (PMC5461908; doi:10.12688/f1000research.9417.3)
Supplement: Predicted treatment response for each individual METABRIC patient 11 — The predicted and expected response to treatment for each individual METABRIC patient for each analyses listed in Table 1, Table 2 and Table 3 are indexed. Patients sensitive to treatment are labeled with ‘0’ while resistant patients are labeled ‘1’. [file f1000research-5-12412-s0000.tgz]

Archive with 1 entries (1 files):
- 73529ea6-6904-424b-892b-2411acc16fdf_Dataset_1_Revised.xlsx
