# Supplementary material for: Predicting Outcomes of Hormone and Chemotherapy in the Molecular Taxonomy of Breast Cancer International Consortium (METABRIC) Study by Biochemically-inspired Machine Learning
Source: F1000Res. 2017 May 12;5:2124. Originally published 2016 Aug 31. [Version 3] doi: 10.12688/f1000research.9417.3 (PMC5461908; doi:10.12688/f1000research.9417.3)
Supplement: Predicted treatment response for each individual METABRIC patient 11 — The predicted and expected response to treatment for each individual METABRIC patient for each analyses listed in Table 1, Table 2 and Table 3 are indexed. Patients sensitive to treatment are labeled with ‘0’ while resistant patients are labeled ‘1’. [file f1000research-5-12412-s0000.tgz › 73529ea6-6904-424b-892b-2411acc16fdf_Dataset_1_Revised.xlsx]

## Sheet: Supplemental Data 1
Supplemental Dataset 1: Predicted Treatment Response for Each Individual METABRIC Patient
				Predicted Response with SVM Analysis Methods (described in Table 1)										Predicted Response with Random Forest (Described in Table 2)																		Predicted Response with application of mRMR and SVM (Described in Table 3)
METABRIC_ID	Living Status	Treatment (CT - Chemo. HT - Hormone RT - Radiation)	Time Since Treatment (Years)	Expected Response Median Survival Threshold of 4.4 years (Sens./Resist. - 0/1)	CT and HT Only Both Datasets (Paclitaxel)	CT and HT Only Both Datasets (Tamoxifen)	CT and HT Only Both Datasets (Methotrexate)	CT and HT Only Both Datasets (Epirubicin)	CT and HT Only Both Datasets (Doxorubicin)	CT and HT Only Both Datasets (5-Fluorouracil)	CT and/or HT 'Discovery' Dataset	Deceased (CT and/or HT) 'Discovery' Dataset	No Treatment Both Datasets	Chemotherapy Expected Response >3 year	Chemotherapy Predicted Response >3 year	Chemotherapy Expected Response >4 year	Chemotherapy Predicted Response >4 year	Chemotherapy Expected Response >5 year	Chemotherapy Predicted Response >5 year	Hormone Expected Response >3 year	Hormone Predicted Response >3 year	Hormone Expected Response >4 year	Hormone Predicted Response >4 year	Hormone Expected Response >5 year	Hormone Predicted Response >5 year	CT and/or HT Expected Response >3 year	CT and/or HT Predicted Response >3 year	CT and/or HT Expected Response >4 year	CT and/or HT Predicted Response >4 year	CT and/or HT Expected Response >5 year	CT and/or HT Predicted Response >5 year	Chemotherapy Expected Response >3 year	Chemotherapy Predicted Response >3 year	Chemotherapy Expected Response >4 year	Chemotherapy Predicted Response >4 year	Chemotherapy Expected Response >5 year	Chemotherapy Predicted Response >5 year	Hormone Expected Response >3 year	Hormone Predicted Response >3 year	Hormone Expected Response >4 year	Hormone Predicted Response >4 year	Hormone Expected Response >5 year	Hormone Predicted Response >5 year	CT and/or HT Expected Response >3 year	CT and/or HT Predicted Response >3 year	CT and/or HT Expected Response >4 year	CT and/or HT Predicted Response >4 year	CT and/or HT Expected Response >5 year	CT and/or HT Predicted Response >5 year
MB-0220	d	CT	3.27173	1	1	1	1	0	0	1	0	1	-	0	0	1	1	1	1	-	-	-	-	-	-	0	0	1	0	1	0	0	0	1	1	1	1	-	-	-	-	-	-	0	0	1	0	1	0
MB-0259	d	CT	0.974675	1	1	1	1	1	1	1	-	-	-	1	0	1	1	1	1	-	-	-	-	-	-	1	0	1	0	1	0	1	0	1	1	1	1	-	-	-	-	-	-	1	0	1	0	1	0
MB-0272	d	CT	10.0205	1	1	0	0	0	0	1	0	0	-	0	1	0	0	0	1	-	-	-	-	-	-	0	0	0	0	0	1	0	0	0	1	0	1	-	-	-	-	-	-	0	0	0	0	0	1
MB-0278	d	CT	0.479124	1	1	1	1	1	1	1	-	-	-	1	0	1	1	1	1	-	-	-	-	-	-	1	0	1	0	1	0	1	1	1	1	1	1	-	-	-	-	-	-	1	1	1	0	1	0
MB-0333	d	CT	2.18207	1	1	1	1	0	1	1	-	-	-	1	0	1	1	1	1	-	-	-	-	-	-	1	0	1	0	1	1	1	0	1	0	1	1	-	-	-	-	-	-	1	0	1	0	1	0
MB-0346	d	CT	1.6783	1	1	1	1	1	1	1	1	1	-	1	0	1	1	1	1	-	-	-	-	-	-	1	0	1	0	1	0	1	1	1	1	1	1	-	-	-	-	-	-	1	0	1	0	1	0
MB-0354	d	CT	0.952772	1	1	0	1	1	1	1	0	0	-	1	0	1	1	1	1	-	-	-	-	-	-	1	0	1	0	1	0	1	1	1	1	1	1	-	-	-	-	-	-	1	0	1	0	1	0
MB-0361	d	CT	1.23751	1	1	1	0	1	0	1	1	1	-	1	0	1	1	1	1	-	-	-	-	-	-	1	0	1	0	1	1	1	1	1	1	1	1	-	-	-	-	-	-	1	0	1	1	1	1
MB-0400	d	CT	1.84531	1	1	1	1	1	1	1	0	1	-	1	0	1	1	1	1	-	-	-	-	-	-	1	0	1	0	1	0	1	1	1	1	1	1	-	-	-	-	-	-	1	0	1	0	1	1
MB-0446	a	CT	4.84052	0	0	0	1	1	0	1	1	-	-	0	0	0	1	1	1	-	-	-	-	-	-	0	0	0	0	1	0	0	0	0	0	1	0	-	-	-	-	-	-	0	0	0	0	1	0
MB-0467	a	CT	3.79192	0	0	0	0	1	1	0	1	-	-	0	1	1	1	1	1	-	-	-	-	-	-	0	0	1	0	1	0	0	0	1	1	1	1	-	-	-	-	-	-	0	0	1	0	1	1
MB-0564	d	CT	3.11567	1	1	1	0	1	1	1	1	1	-	0	0	1	1	1	1	-	-	-	-	-	-	0	0	1	0	1	1	0	0	1	1	1	1	-	-	-	-	-	-	0	0	1	0	1	1
MB-0663	a	CT	4.54757	0	0	1	0	0	0	1	-	-	-	0	0	0	0	1	1	-	-	-	-	-	-	0	0	0	0	1	0	0	0	0	1	1	1	-	-	-	-	-	-	0	0	0	0	1	0
MB-2614	d-d.s.	CT	5.33333	1	1	1	1	1	1	1	0	0	-	0	0	0	1	0	1	-	-	-	-	-	-	0	0	0	0	0	0	0	0	0	0	0	0	-	-	-	-	-	-	0	0	0	0	0	0
MB-2718	a	CT	13.2977	0	0	1	1	0	1	1	-	-	-	0	0	0	0	0	0	-	-	-	-	-	-	0	0	0	0	0	0	0	0	0	0	0	0	-	-	-	-	-	-	0	0	0	0	0	0
MB-2758	d-d.s.	CT	2.87474	1	1	1	0	1	1	1	-	-	-	1	0	1	0	1	0	-	-	-	-	-	-	1	0	1	0	1	0	1	0	1	0	1	1	-	-	-	-	-	-	1	0	1	0	1	0
MB-4601	d-d.s.	CT	4.62149	1	1	0	1	0	1	0	-	-	-	0	0	0	0	1	0	-	-	-	-	-	-	0	0	0	0	1	0	0	0	0	0	1	1	-	-	-	-	-	-	0	0	0	0	1	1
MB-4621	a	CT	11.655	0	1	1	1	0	1	0	-	-	-	0	0	0	0	0	0	-	-	-	-	-	-	0	0	0	0	0	0	0	0	0	0	0	1	-	-	-	-	-	-	0	0	0	0	0	0
MB-4715	d-d.s.	CT	2.89391	1	1	1	0	1	1	1	1	1	-	1	0	1	1	1	1	-	-	-	-	-	-	1	0	1	0	1	0	1	1	1	1	1	1	-	-	-	-	-	-	1	0	1	0	1	1
MB-4731	d-d.s.	CT	3.68515	1	1	1	1	0	1	1	-	-	-	0	0	1	0	1	1	-	-	-	-	-	-	0	0	1	0	1	0	0	0	1	1	1	1	-	-	-	-	-	-	0	0	1	0	1	1
MB-4746	a	CT	18.3162	0	1	0	0	0	0	0	-	-	-	0	0	0	0	0	1	-	-	-	-	-	-	0	0	0	0	0	0	0	0	0	0	0	1	-	-	-	-	-	-	0	0	0	0	0	0
MB-4757	d-d.s.	CT	2.25051	1	0	1	1	1	1	1	1	1	-	1	1	1	1	1	1	-	-	-	-	-	-	1	0	1	0	1	0	1	1	1	1	1	1	-	-	-	-	-	-	1	0	1	0	1	1
MB-4886	d-d.s.	CT	3.95619	1	1	1	1	1	1	1	1	1	-	0	1	1	1	1	1	-	-	-	-	-	-	0	0	1	0	1	0	0	0	1	1	1	1	-	-	-	-	-	-	0	0	1	0	1	0
MB-4893	a	CT	14.5133	0	0	1	0	1	0	0	-	-	-	0	0	0	0	0	1	-	-	-	-	-	-	0	0	0	0	0	0	0	0	0	0	0	0	-	-	-	-	-	-	0	0	0	0	0	0
MB-4945	d-d.s.	CT	1.65366	1	1	1	0	1	1	1	1	0	-	1	1	1	1	1	1	-	-	-	-	-	-	1	0	1	0	1	0	1	1	1	1	1	1	-	-	-	-	-	-	1	0	1	0	1	1
MB-5070	a	CT	15.6906	0	1	1	0	0	0	0	1	-	-	0	0	0	0	0	1	-	-	-	-	-	-	0	0	0	0	0	0	0	0	0	1	0	0	-	-	-	-	-	-	0	1	0	0	0	0
MB-5072	d-d.s.	CT	4.12594	1	1	1	1	0	0	0	0	1	-	0	0	0	1	1	1	-	-	-	-	-	-	0	0	0	0	1	0	0	1	0	0	1	1	-	-	-	-	-	-	0	0	0	0	1	1
MB-5229	d-d.s.	CT	2.78987	1	1	1	1	1	1	1	0	1	-	1	0	1	1	1	1	-	-	-	-	-	-	1	0	1	0	1	0	1	1	1	1	1	1	-	-	-	-	-	-	1	0	1	0	1	1
MB-5298	d-d.s.	CT	6.97331	1	1	1	1	1	1	1	-	-	-	0	0	0	0	0	1	-	-	-	-	-	-	0	0	0	0	0	0	0	0	0	0	0	0	-	-	-	-	-	-	0	0	0	0	0	0
MB-5312	d-d.s.	CT	3.11294	1	1	1	0	1	1	0	1	1	-	0	1	1	1	1	1	-	-	-	-	-	-	0	0	1	0	1	0	0	0	1	1	1	1	-	-	-	-	-	-	0	0	1	0	1	0
MB-5348	a	CT	13.9357	0	0	1	0	1	1	0	0	-	-	0	0	0	1	0	0	-	-	-	-	-	-	0	0	0	0	0	0	0	0	0	1	0	0	-	-	-	-	-	-	0	0	0	0	0	0
MB-5411	d-d.s.	CT	2.13552	1	1	1	1	1	1	1	1	1	-	1	0	1	0	1	1	-	-	-	-	-	-	1	0	1	0	1	0	1	1	1	1	1	1	-	-	-	-	-	-	1	0	1	0	1	0
MB-5458	a	CT	13.3908	0	1	0	0	0	1	0	-	-	-	0	0	0	0	0	0	-	-	-	-	-	-	0	0	0	0	0	0	0	1	0	0	0	0	-	-	-	-	-	-	0	0	0	0	0	0
MB-5474	a	CT	13.9329	0	0	0	0	0	0	0	1	-	-	0	1	0	1	0	1	-	-	-	-	-	-	0	0	0	0	0	0	0	0	0	0	0	1	-	-	-	-	-	-	0	0	0	0	0	0
MB-5558	a	CT	2.05613	0	1	0	1	1	1	0	-	-	-	1	1	1	1	1	1	-	-	-	-	-	-	1	0	1	0	1	0	1	1	1	1	1	1	-	-	-	-	-	-	1	0	1	1	1	1
MB-5625	d-d.s.	CT	2.65298	1	0	0	0	1	1	0	1	1	-	1	0	1	1	1	1	-	-	-	-	-	-	1	0	1	0	1	0	1	1	1	1	1	1	-	-	-	-	-	-	1	0	1	0	1	1
MB-6058	d-d.s.	CT	1.86174	1	1	1	1	1	1	1	-	-	-	1	0	1	0	1	0	-	-	-	-	-	-	1	0	1	0	1	1	1	0	1	0	1	1	-	-	-	-	-	-	1	0	1	0	1	0
MB-6059	a	CT	2.35455	0	1	0	0	0	0	1	-	-	-	1	0	1	0	1	1	-	-	-	-	-	-	1	0	1	1	1	0	1	0	1	0	1	1	-	-	-	-	-	-	1	0	1	0	1	1
MB-6063	d-d.s.	CT	1.28131	1	1	0	1	1	1	0	-	-	-	1	0	1	0	1	0	-	-	-	-	-	-	1	0	1	0	1	0	1	0	1	0	1	1	-	-	-	-	-	-	1	0	1	0	1	1
MB-6082	d-d.s.	CT	8.41889	1	1	1	1	0	1	0	-	-	-	0	0	0	1	0	1	-	-	-	-	-	-	0	0	0	0	0	0	0	1	0	0	0	1	-	-	-	-	-	-	0	0	0	0	0	0
MB-6098	d-d.s.	CT	0.873374	1	1	1	1	0	1	0	-	-	-	1	0	1	0	1	0	-	-	-	-	-	-	1	0	1	0	1	0	1	1	1	1	1	1	-	-	-	-	-	-	1	1	1	0	1	0
MB-6113	d-d.s.	CT	10.2313	1	1	0	1	1	1	1	-	-	-	0	0	0	0	0	1	-	-	-	-	-	-	0	0	0	1	0	1	0	0	0	0	0	1	-	-	-	-	-	-	0	0	0	0	0	0
MB-6114	a	CT	5.48939	0	0	1	1	0	1	0	-	-	-	0	0	0	0	0	1	-	-	-	-	-	-	0	0	0	0	0	0	0	0	0	0	0	0	-	-	-	-	-	-	0	0	0	0	0	0
MB-6122	a	CT	4.38877	0	0	0	0	0	1	1	-	-	-	0	0	0	1	1	1	-	-	-	-	-	-	0	0	0	0	1	0	0	1	0	0	1	1	-	-	-	-	-	-	0	0	0	0	1	0
MB-6160	a	CT	10.2724	0	0	0	1	0	1	0	-	-	-	0	0	0	0	0	1	-	-	-	-	-	-	0	0	0	0	0	1	0	0	0	0	0	0	-	-	-	-	-	-	0	0	0	0	0	0
MB-6246	d	CT	4.34223	1	1	1	1	1	1	1	-	-	-	0	0	0	0	1	1	-	-	-	-	-	-	0	0	0	0	1	0	0	0	0	0	1	1	-	-	-	-	-	-	0	0	0	0	1	1
MB-6273	a	CT	8.62423	0	1	0	1	1	0	0	-	-	-	0	0	0	0	0	0	-	-	-	-	-	-	0	0	0	0	0	0	0	0	0	0	0	0	-	-	-	-	-	-	0	0	0	0	0	0
MB-7020	d-d.s.	CT	5.86721	1	1	1	1	1	1	1	-	-	-	0	0	0	0	0	1	-	-	-	-	-	-	0	0	0	0	0	0	0	0	0	0	0	0	-	-	-	-	-	-	0	0	0	0	0	0
MB-7073	a	CT	9.51951	0	0	0	1	0	0	0	-	-	-	0	1	0	0	0	1	-	-	-	-	-	-	0	0	0	0	0	0	0	0	0	0	0	0	-	-	-	-	-	-	0	0	0	0	0	0
MB-7112	d-d.s.	CT	5.31417	1	1	1	1	1	0	0	-	-	-	0	0	0	0	0	0	-	-	-	-	-	-	0	0	0	0	0	0	0	0	0	0	0	0	-	-	-	-	-	-	0	0	0	0	0	0
MB-7158	d-d.s.	CT	3.81383	1	1	1	1	0	0	1	-	-	-	0	0	1	0	1	1	-	-	-	-	-	-	0	0	1	0	1	0	0	0	1	0	1	0	-	-	-	-	-	-	0	0	1	0	1	0
MB-7270	a	CT	14.3874	0	0	0	0	1	1	1	-	-	-	0	0	0	1	0	0	-	-	-	-	-	-	0	0	0	0	0	0	0	0	0	0	0	0	-	-	-	-	-	-	0	0	0	0	0	1
MB-7275	d-d.s.	CT	3.64682	1	1	1	1	1	1	1	-	-	-	0	1	1	1	1	1	-	-	-	-	-	-	0	0	1	0	1	0	0	0	1	1	1	1	-	-	-	-	-	-	0	0	1	0	1	0
MB-0005	a	CT/HT	8.35866	0	0	0	0	1	0	1	-	-	-	-	-	-	-	-	-	-	-	-	-	-	-	0	0	0	0	0	0	-	-	-	-	-	-	-	-	-	-	-	-	0	0	0	0	0	1
MB-0158	a	CT/HT	4.73374	0	0	1	1	1	0	0	1	-	-	-	-	-	-	-	-	-	-	-	-	-	-	0	0	0	0	1	0	-	-	-	-	-	-	-	-	-	-	-	-	0	0	0	0	1	0
MB-0288	d-d.s.	CT/HT	3.24162	1	1	1	1	1	1	1	-	-	-	-	-	-	-	-	-	-	-	-	-	-	-	0	0	1	0	1	0	-	-	-	-	-	-	-	-	-	-	-	-	0	0	1	0	1	0
MB-0291	d	CT/HT	3.21971	1	1	1	1	1	0	1	1	1	-	-	-	-	-	-	-	-	-	-	-	-	-	0	0	1	0	1	0	-	-	-	-	-	-	-	-	-	-	-	-	0	0	1	0	1	0
MB-0305	d	CT/HT	5.21561	1	0	1	1	1	1	1	-	-	-	-	-	-	-	-	-	-	-	-	-	-	-	0	0	0	0	0	0	-	-	-	-	-	-	-	-	-	-	-	-	0	0	0	0	0	0
MB-0321	a	CT/HT	5.26215	0	0	0	0	0	0	1	1	-	-	-	-	-	-	-	-	-	-	-	-	-	-	0	0	0	0	0	0	-	-	-	-	-	-	-	-	-	-	-	-	0	0	0	0	0	0
MB-0335	a	CT/HT	9.86174	0	0	0	1	0	0	0	-	-	-	-	-	-	-	-	-	-	-	-	-	-	-	0	0	0	0	0	0	-	-	-	-	-	-	-	-	-	-	-	-	0	0	0	0	0	0
MB-0345	a	CT/HT	0.553046	0	0	0	0	1	0	0	0	-	-	-	-	-	-	-	-	-	-	-	-	-	-	1	0	1	0	1	0	-	-	-	-	-	-	-	-	-	-	-	-	1	0	1	0	1	0
MB-0392	d-d.s.	CT/HT	2.70773	1	1	1	1	1	1	1	0	1	-	-	-	-	-	-	-	-	-	-	-	-	-	1	0	1	0	1	0	-	-	-	-	-	-	-	-	-	-	-	-	1	0	1	0	1	0
MB-0407	a	CT/HT	5.80424	0	0	0	0	0	0	0	-	-	-	-	-	-	-	-	-	-	-	-	-	-	-	0	0	0	0	0	0	-	-	-	-	-	-	-	-	-	-	-	-	0	0	0	0	0	0
MB-0434	d-d.s.	CT/HT	3.73717	1	0	1	1	1	1	1	1	1	-	-	-	-	-	-	-	-	-	-	-	-	-	0	0	1	0	1	1	-	-	-	-	-	-	-	-	-	-	-	-	0	0	1	0	1	0
MB-0489	a	CT/HT	5.3525	0	1	0	0	0	0	0	-	-	-	-	-	-	-	-	-	-	-	-	-	-	-	0	0	0	0	0	0	-	-	-	-	-	-	-	-	-	-	-	-	0	0	0	0	0	1
MB-0524	a	CT/HT	6.63929	0	1	0	0	1	0	0	0	-	-	-	-	-	-	-	-	-	-	-	-	-	-	0	0	0	0	0	0	-	-	-	-	-	-	-	-	-	-	-	-	0	0	0	0	0	0
MB-0529	d	CT/HT	3.98631	1	1	1	1	1	1	1	0	1	-	-	-	-	-	-	-	-	-	-	-	-	-	0	0	1	0	1	0	-	-	-	-	-	-	-	-	-	-	-	-	0	0	1	0	1	1
MB-0559	a	CT/HT	9.86174	0	0	0	0	0	0	0	1	-	-	-	-	-	-	-	-	-	-	-	-	-	-	0	0	0	0	0	0	-	-	-	-	-	-	-	-	-	-	-	-	0	0	0	0	0	0
MB-0609	a	CT/HT	0.99384	0	0	1	0	0	0	0	0	-	-	-	-	-	-	-	-	-	-	-	-	-	-	1	0	1	0	1	1	-	-	-	-	-	-	-	-	-	-	-	-	1	0	1	1	1	1
MB-0614	a	CT/HT	0.703628	0	0	0	0	0	1	0	1	-	-	-	-	-	-	-	-	-	-	-	-	-	-	1	0	1	0	1	0	-	-	-	-	-	-	-	-	-	-	-	-	1	0	1	0	1	1
MB-0899	a	CT/HT	4.53114	0	0	0	0	1	0	1	0	-	-	-	-	-	-	-	-	-	-	-	-	-	-	0	0	0	0	1	1	-	-	-	-	-	-	-	-	-	-	-	-	0	0	0	0	1	0
MB-4935	a	CT/HT	15.9507	0	0	1	1	1	0	1	1	-	-	-	-	-	-	-	-	-	-	-	-	-	-	0	0	0	0	0	0	-	-	-	-	-	-	-	-	-	-	-	-	0	0	0	0	0	0
MB-5299	d-d.s.	CT/HT	1.37166	1	0	0	0	1	0	1	1	1	-	-	-	-	-	-	-	-	-	-	-	-	-	1	0	1	0	1	0	-	-	-	-	-	-	-	-	-	-	-	-	1	0	1	0	1	1
MB-6085	a	CT/HT	1.99863	0	0	0	1	0	0	0	-	-	-	-	-	-	-	-	-	-	-	-	-	-	-	1	0	1	0	1	0	-	-	-	-	-	-	-	-	-	-	-	-	1	0	1	0	1	0
MB-6184	a	CT/HT	13.1253	0	1	1	1	0	0	1	-	-	-	-	-	-	-	-	-	-	-	-	-	-	-	0	0	0	0	0	0	-	-	-	-	-	-	-	-	-	-	-	-	0	0	0	0	0	0
MB-6217	a	CT/HT	12.2875	0	1	1	0	1	0	1	-	-	-	-	-	-	-	-	-	-	-	-	-	-	-	0	0	0	0	0	0	-	-	-	-	-	-	-	-	-	-	-	-	0	0	0	0	0	0
MB-7054	d-d.s.	CT/HT	2.49966	1	1	1	0	1	1	1	-	-	-	-	-	-	-	-	-	-	-	-	-	-	-	1	0	1	0	1	0	-	-	-	-	-	-	-	-	-	-	-	-	1	0	1	0	1	1
MB-7057	d-d.s.	CT/HT	3.60027	1	1	1	1	1	1	0	-	-	-	-	-	-	-	-	-	-	-	-	-	-	-	0	0	1	0	1	0	-	-	-	-	-	-	-	-	-	-	-	-	0	0	1	0	1	1
MB-7093	a	CT/HT	8.38877	0	1	0	1	0	0	0	-	-	-	-	-	-	-	-	-	-	-	-	-	-	-	0	0	0	0	0	0	-	-	-	-	-	-	-	-	-	-	-	-	0	0	0	0	0	0
MB-7097	d-d.s.	CT/HT	5.3525	1	1	1	1	1	1	0	-	-	-	-	-	-	-	-	-	-	-	-	-	-	-	0	0	0	0	0	1	-	-	-	-	-	-	-	-	-	-	-	-	0	0	0	0	0	0
MB-7163	d-d.s.	CT/HT	4.32307	1	0	0	1	1	1	0	-	-	-	-	-	-	-	-	-	-	-	-	-	-	-	0	0	0	0	1	0	-	-	-	-	-	-	-	-	-	-	-	-	0	0	0	0	1	0
MB-7182	d-d.s.	CT/HT	4.06297	1	1	1	1	1	0	1	-	-	-	-	-	-	-	-	-	-	-	-	-	-	-	0	0	0	0	1	0	-	-	-	-	-	-	-	-	-	-	-	-	0	0	0	0	1	1
MB-7194	d-d.s.	CT/HT	3.83299	1	1	1	1	1	1	0	-	-	-	-	-	-	-	-	-	-	-	-	-	-	-	0	0	1	0	1	0	-	-	-	-	-	-	-	-	-	-	-	-	0	0	1	0	1	0
MB-7226	d-d.s.	CT/HT	4.3833	1	1	1	1	1	0	1	-	-	-	-	-	-	-	-	-	-	-	-	-	-	-	0	0	0	0	1	0	-	-	-	-	-	-	-	-	-	-	-	-	0	0	0	0	1	0
MB-0006	a	CT/HT/RT	4.71184	0	-	-	-	-	-	-	-	-	-	-	-	-	-	-	-	-	-	-	-	-	-	-	-	-	-	-	-	-	-	-	-	-	-	-	-	-	-	-	-	-	-	-	-	-	-
MB-0008	d-d.s.	CT/HT/RT	3.39767	1	-	-	-	-	-	-	1	1	-	-	-	-	-	-	-	-	-	-	-	-	-	-	-	-	-	-	-	-	-	-	-	-	-	-	-	-	-	-	-	-	-	-	-	-	-
MB-0014	a	CT/HT/RT	8.06845	0	-	-	-	-	-	-	-	-	-	-	-	-	-	-	-	-	-	-	-	-	-	-	-	-	-	-	-	-	-	-	-	-	-	-	-	-	-	-	-	-	-	-	-	-	-
MB-0048	a	CT/HT/RT	4.36413	0	-	-	-	-	-	-	-	-	-	-	-	-	-	-	-	-	-	-	-	-	-	-	-	-	-	-	-	-	-	-	-	-	-	-	-	-	-	-	-	-	-	-	-	-	-
MB-0050	a	CT/HT/RT	4.88433	0	-	-	-	-	-	-	0	-	-	-	-	-	-	-	-	-	-	-	-	-	-	-	-	-	-	-	-	-	-	-	-	-	-	-	-	-	-	-	-	-	-	-	-	-	-
MB-0060	a	CT/HT/RT	5.05407	0	-	-	-	-	-	-	0	-	-	-	-	-	-	-	-	-	-	-	-	-	-	-	-	-	-	-	-	-	-	-	-	-	-	-	-	-	-	-	-	-	-	-	-	-	-
MB-0099	a	CT/HT/RT	5.0486	0	-	-	-	-	-	-	-	-	-	-	-	-	-	-	-	-	-	-	-	-	-	-	-	-	-	-	-	-	-	-	-	-	-	-	-	-	-	-	-	-	-	-	-	-	-
MB-0102	a	CT/HT/RT	3.64956	0	-	-	-	-	-	-	0	-	-	-	-	-	-	-	-	-	-	-	-	-	-	-	-	-	-	-	-	-	-	-	-	-	-	-	-	-	-	-	-	-	-	-	-	-	-
MB-0106	a	CT/HT/RT	4.05476	0	-	-	-	-	-	-	0	-	-	-	-	-	-	-	-	-	-	-	-	-	-	-	-	-	-	-	-	-	-	-	-	-	-	-	-	-	-	-	-	-	-	-	-	-	-
MB-0108	d-d.s.	CT/HT/RT	3.50719	1	-	-	-	-	-	-	-	-	-	-	-	-	-	-	-	-	-	-	-	-	-	-	-	-	-	-	-	-	-	-	-	-	-	-	-	-	-	-	-	-	-	-	-	-	-
MB-0113	a	CT/HT/RT	3.78919	0	-	-	-	-	-	-	-	-	-	-	-	-	-	-	-	-	-	-	-	-	-	-	-	-	-	-	-	-	-	-	-	-	-	-	-	-	-	-	-	-	-	-	-	-	-
MB-0116	a	CT/HT/RT	6.77344	0	-	-	-	-	-	-	-	-	-	-	-	-	-	-	-	-	-	-	-	-	-	-	-	-	-	-	-	-	-	-	-	-	-	-	-	-	-	-	-	-	-	-	-	-	-
MB-0124	a	CT/HT/RT	6.48323	0	-	-	-	-	-	-	-	-	-	-	-	-	-	-	-	-	-	-	-	-	-	-	-	-	-	-	-	-	-	-	-	-	-	-	-	-	-	-	-	-	-	-	-	-	-
MB-0127	a	CT/HT/RT	5.2512	0	-	-	-	-	-	-	-	-	-	-	-	-	-	-	-	-	-	-	-	-	-	-	-	-	-	-	-	-	-	-	-	-	-	-	-	-	-	-	-	-	-	-	-	-	-
MB-0131	d-d.s.	CT/HT/RT	5.47296	1	-	-	-	-	-	-	0	1	-	-	-	-	-	-	-	-	-	-	-	-	-	-	-	-	-	-	-	-	-	-	-	-	-	-	-	-	-	-	-	-	-	-	-	-	-
MB-0133	a	CT/HT/RT	7.15127	0	-	-	-	-	-	-	0	-	-	-	-	-	-	-	-	-	-	-	-	-	-	-	-	-	-	-	-	-	-	-	-	-	-	-	-	-	-	-	-	-	-	-	-	-	-
MB-0166	a	CT/HT/RT	6.24778	0	-	-	-	-	-	-	0	-	-	-	-	-	-	-	-	-	-	-	-	-	-	-	-	-	-	-	-	-	-	-	-	-	-	-	-	-	-	-	-	-	-	-	-	-	-
MB-0172	a	CT/HT/RT	5.07598	0	-	-	-	-	-	-	-	-	-	-	-	-	-	-	-	-	-	-	-	-	-	-	-	-	-	-	-	-	-	-	-	-	-	-	-	-	-	-	-	-	-	-	-	-	-
MB-0176	a	CT/HT/RT	6.46954	0	-	-	-	-	-	-	0	-	-	-	-	-	-	-	-	-	-	-	-	-	-	-	-	-	-	-	-	-	-	-	-	-	-	-	-	-	-	-	-	-	-	-	-	-	-
MB-0189	d-d.s.	CT/HT/RT	0.744695	1	-	-	-	-	-	-	0	1	-	-	-	-	-	-	-	-	-	-	-	-	-	-	-	-	-	-	-	-	-	-	-	-	-	-	-	-	-	-	-	-	-	-	-	-	-
MB-0194	a	CT/HT/RT	5.76865	0	-	-	-	-	-	-	1	-	-	-	-	-	-	-	-	-	-	-	-	-	-	-	-	-	-	-	-	-	-	-	-	-	-	-	-	-	-	-	-	-	-	-	-	-	-
MB-0197	a	CT/HT/RT	5.52498	0	-	-	-	-	-	-	0	-	-	-	-	-	-	-	-	-	-	-	-	-	-	-	-	-	-	-	-	-	-	-	-	-	-	-	-	-	-	-	-	-	-	-	-	-	-
MB-0198	a	CT/HT/RT	6.25051	0	-	-	-	-	-	-	0	-	-	-	-	-	-	-	-	-	-	-	-	-	-	-	-	-	-	-	-	-	-	-	-	-	-	-	-	-	-	-	-	-	-	-	-	-	-
MB-0202	a	CT/HT/RT	5.67556	0	-	-	-	-	-	-	0	-	-	-	-	-	-	-	-	-	-	-	-	-	-	-	-	-	-	-	-	-	-	-	-	-	-	-	-	-	-	-	-	-	-	-	-	-	-
MB-0203	d-o.c.	CT/HT/RT	4.82683	1	-	-	-	-	-	-	0	1	-	-	-	-	-	-	-	-	-	-	-	-	-	-	-	-	-	-	-	-	-	-	-	-	-	-	-	-	-	-	-	-	-	-	-	-	-
MB-0218	a	CT/HT/RT	5.96578	0	-	-	-	-	-	-	0	-	-	-	-	-	-	-	-	-	-	-	-	-	-	-	-	-	-	-	-	-	-	-	-	-	-	-	-	-	-	-	-	-	-	-	-	-	-
MB-0222	a	CT/HT/RT	8.564	0	-	-	-	-	-	-	-	-	-	-	-	-	-	-	-	-	-	-	-	-	-	-	-	-	-	-	-	-	-	-	-	-	-	-	-	-	-	-	-	-	-	-	-	-	-
MB-0223	d-d.s.	CT/HT/RT	6.68036	1	-	-	-	-	-	-	0	0	-	-	-	-	-	-	-	-	-	-	-	-	-	-	-	-	-	-	-	-	-	-	-	-	-	-	-	-	-	-	-	-	-	-	-	-	-
MB-0235	d-d.s.	CT/HT/RT	11.7098	1	-	-	-	-	-	-	-	-	-	-	-	-	-	-	-	-	-	-	-	-	-	-	-	-	-	-	-	-	-	-	-	-	-	-	-	-	-	-	-	-	-	-	-	-	-
MB-0236	a	CT/HT/RT	10.5708	0	-	-	-	-	-	-	0	-	-	-	-	-	-	-	-	-	-	-	-	-	-	-	-	-	-	-	-	-	-	-	-	-	-	-	-	-	-	-	-	-	-	-	-	-	-
MB-0243	a	CT/HT/RT	11.0281	0	-	-	-	-	-	-	0	-	-	-	-	-	-	-	-	-	-	-	-	-	-	-	-	-	-	-	-	-	-	-	-	-	-	-	-	-	-	-	-	-	-	-	-	-	-
MB-0248	a	CT/HT/RT	5.83162	0	-	-	-	-	-	-	0	-	-	-	-	-	-	-	-	-	-	-	-	-	-	-	-	-	-	-	-	-	-	-	-	-	-	-	-	-	-	-	-	-	-	-	-	-	-
MB-0257	d	CT/HT/RT	7.53457	1	-	-	-	-	-	-	0	0	-	-	-	-	-	-	-	-	-	-	-	-	-	-	-	-	-	-	-	-	-	-	-	-	-	-	-	-	-	-	-	-	-	-	-	-	-
MB-0282	a	CT/HT/RT	10.4559	0	-	-	-	-	-	-	-	-	-	-	-	-	-	-	-	-	-	-	-	-	-	-	-	-	-	-	-	-	-	-	-	-	-	-	-	-	-	-	-	-	-	-	-	-	-
MB-0294	a	CT/HT/RT	1.05407	0	-	-	-	-	-	-	1	-	-	-	-	-	-	-	-	-	-	-	-	-	-	-	-	-	-	-	-	-	-	-	-	-	-	-	-	-	-	-	-	-	-	-	-	-	-
MB-0307	a	CT/HT/RT	9.63723	0	-	-	-	-	-	-	0	-	-	-	-	-	-	-	-	-	-	-	-	-	-	-	-	-	-	-	-	-	-	-	-	-	-	-	-	-	-	-	-	-	-	-	-	-	-
MB-0315	a	CT/HT/RT	9.92471	0	-	-	-	-	-	-	0	-	-	-	-	-	-	-	-	-	-	-	-	-	-	-	-	-	-	-	-	-	-	-	-	-	-	-	-	-	-	-	-	-	-	-	-	-	-
MB-0324	a	CT/HT/RT	8.75565	0	-	-	-	-	-	-	0	-	-	-	-	-	-	-	-	-	-	-	-	-	-	-	-	-	-	-	-	-	-	-	-	-	-	-	-	-	-	-	-	-	-	-	-	-	-
MB-0326	a	CT/HT/RT	9.85079	0	-	-	-	-	-	-	-	-	-	-	-	-	-	-	-	-	-	-	-	-	-	-	-	-	-	-	-	-	-	-	-	-	-	-	-	-	-	-	-	-	-	-	-	-	-
MB-0330	d-d.s.	CT/HT/RT	5.59069	1	-	-	-	-	-	-	-	-	-	-	-	-	-	-	-	-	-	-	-	-	-	-	-	-	-	-	-	-	-	-	-	-	-	-	-	-	-	-	-	-	-	-	-	-	-
MB-0341	a	CT/HT/RT	5.05955	0	-	-	-	-	-	-	0	-	-	-	-	-	-	-	-	-	-	-	-	-	-	-	-	-	-	-	-	-	-	-	-	-	-	-	-	-	-	-	-	-	-	-	-	-	-
MB-0347	d-d.s.	CT/HT/RT	16.8843	1	-	-	-	-	-	-	1	1	-	-	-	-	-	-	-	-	-	-	-	-	-	-	-	-	-	-	-	-	-	-	-	-	-	-	-	-	-	-	-	-	-	-	-	-	-
MB-0352	d	CT/HT/RT	4.53388	1	-	-	-	-	-	-	1	1	-	-	-	-	-	-	-	-	-	-	-	-	-	-	-	-	-	-	-	-	-	-	-	-	-	-	-	-	-	-	-	-	-	-	-	-	-
MB-0358	a	CT/HT/RT	4.17248	0	-	-	-	-	-	-	0	-	-	-	-	-	-	-	-	-	-	-	-	-	-	-	-	-	-	-	-	-	-	-	-	-	-	-	-	-	-	-	-	-	-	-	-	-	-
MB-0362	d	CT/HT/RT	3.86311	1	-	-	-	-	-	-	0	1	-	-	-	-	-	-	-	-	-	-	-	-	-	-	-	-	-	-	-	-	-	-	-	-	-	-	-	-	-	-	-	-	-	-	-	-	-
MB-0364	a	CT/HT/RT	9.26762	0	-	-	-	-	-	-	0	-	-	-	-	-	-	-	-	-	-	-	-	-	-	-	-	-	-	-	-	-	-	-	-	-	-	-	-	-	-	-	-	-	-	-	-	-	-
MB-0368	d-d.s.	CT/HT/RT	5.08419	1	-	-	-	-	-	-	0	0	-	-	-	-	-	-	-	-	-	-	-	-	-	-	-	-	-	-	-	-	-	-	-	-	-	-	-	-	-	-	-	-	-	-	-	-	-
MB-0369	a	CT/HT/RT	5.32238	0	-	-	-	-	-	-	-	-	-	-	-	-	-	-	-	-	-	-	-	-	-	-	-	-	-	-	-	-	-	-	-	-	-	-	-	-	-	-	-	-	-	-	-	-	-
MB-0370	a	CT/HT/RT	5.07598	0	-	-	-	-	-	-	0	-	-	-	-	-	-	-	-	-	-	-	-	-	-	-	-	-	-	-	-	-	-	-	-	-	-	-	-	-	-	-	-	-	-	-	-	-	-
MB-0372	d-d.s.	CT/HT/RT	5.15537	1	-	-	-	-	-	-	0	0	-	-	-	-	-	-	-	-	-	-	-	-	-	-	-	-	-	-	-	-	-	-	-	-	-	-	-	-	-	-	-	-	-	-	-	-	-
MB-0379	a	CT/HT/RT	0.698152	0	-	-	-	-	-	-	0	-	-	-	-	-	-	-	-	-	-	-	-	-	-	-	-	-	-	-	-	-	-	-	-	-	-	-	-	-	-	-	-	-	-	-	-	-	-
MB-0381	a	CT/HT/RT	5.50308	0	-	-	-	-	-	-	-	-	-	-	-	-	-	-	-	-	-	-	-	-	-	-	-	-	-	-	-	-	-	-	-	-	-	-	-	-	-	-	-	-	-	-	-	-	-
MB-0382	a	CT/HT/RT	0.856947	0	-	-	-	-	-	-	0	-	-	-	-	-	-	-	-	-	-	-	-	-	-	-	-	-	-	-	-	-	-	-	-	-	-	-	-	-	-	-	-	-	-	-	-	-	-
MB-0385	d-d.s.	CT/HT/RT	2.99247	1	-	-	-	-	-	-	0	1	-	-	-	-	-	-	-	-	-	-	-	-	-	-	-	-	-	-	-	-	-	-	-	-	-	-	-	-	-	-	-	-	-	-	-	-	-
MB-0388	a	CT/HT/RT	5.00753	0	-	-	-	-	-	-	-	-	-	-	-	-	-	-	-	-	-	-	-	-	-	-	-	-	-	-	-	-	-	-	-	-	-	-	-	-	-	-	-	-	-	-	-	-	-
MB-0389	a	CT/HT/RT	0.91718	0	-	-	-	-	-	-	1	-	-	-	-	-	-	-	-	-	-	-	-	-	-	-	-	-	-	-	-	-	-	-	-	-	-	-	-	-	-	-	-	-	-	-	-	-	-
MB-0393	d-d.s.	CT/HT/RT	1.71116	1	-	-	-	-	-	-	-	-	-	-	-	-	-	-	-	-	-	-	-	-	-	-	-	-	-	-	-	-	-	-	-	-	-	-	-	-	-	-	-	-	-	-	-	-	-
MB-0406	a	CT/HT/RT	4.52293	0	-	-	-	-	-	-	0	-	-	-	-	-	-	-	-	-	-	-	-	-	-	-	-	-	-	-	-	-	-	-	-	-	-	-	-	-	-	-	-	-	-	-	-	-	-
MB-0408	a	CT/HT/RT	5.80424	0	-	-	-	-	-	-	0	-	-	-	-	-	-	-	-	-	-	-	-	-	-	-	-	-	-	-	-	-	-	-	-	-	-	-	-	-	-	-	-	-	-	-	-	-	-
MB-0411	a	CT/HT/RT	4.95277	0	-	-	-	-	-	-	0	-	-	-	-	-	-	-	-	-	-	-	-	-	-	-	-	-	-	-	-	-	-	-	-	-	-	-	-	-	-	-	-	-	-	-	-	-	-
MB-0413	a	CT/HT/RT	5.69747	0	-	-	-	-	-	-	0	-	-	-	-	-	-	-	-	-	-	-	-	-	-	-	-	-	-	-	-	-	-	-	-	-	-	-	-	-	-	-	-	-	-	-	-	-	-
MB-0426	a	CT/HT/RT	5.93018	0	-	-	-	-	-	-	0	-	-	-	-	-	-	-	-	-	-	-	-	-	-	-	-	-	-	-	-	-	-	-	-	-	-	-	-	-	-	-	-	-	-	-	-	-	-
MB-0440	a	CT/HT/RT	5.577	0	-	-	-	-	-	-	0	-	-	-	-	-	-	-	-	-	-	-	-	-	-	-	-	-	-	-	-	-	-	-	-	-	-	-	-	-	-	-	-	-	-	-	-	-	-
MB-0445	a	CT/HT/RT	4.59411	0	-	-	-	-	-	-	1	-	-	-	-	-	-	-	-	-	-	-	-	-	-	-	-	-	-	-	-	-	-	-	-	-	-	-	-	-	-	-	-	-	-	-	-	-	-
MB-0448	d	CT/HT/RT	2.4011	1	-	-	-	-	-	-	1	1	-	-	-	-	-	-	-	-	-	-	-	-	-	-	-	-	-	-	-	-	-	-	-	-	-	-	-	-	-	-	-	-	-	-	-	-	-
MB-0449	a	CT/HT/RT	5.58522	0	-	-	-	-	-	-	0	-	-	-	-	-	-	-	-	-	-	-	-	-	-	-	-	-	-	-	-	-	-	-	-	-	-	-	-	-	-	-	-	-	-	-	-	-	-
MB-0453	d-d.s.	CT/HT/RT	3.54278	1	-	-	-	-	-	-	1	1	-	-	-	-	-	-	-	-	-	-	-	-	-	-	-	-	-	-	-	-	-	-	-	-	-	-	-	-	-	-	-	-	-	-	-	-	-
MB-0458	a	CT/HT/RT	5.49213	0	-	-	-	-	-	-	-	-	-	-	-	-	-	-	-	-	-	-	-	-	-	-	-	-	-	-	-	-	-	-	-	-	-	-	-	-	-	-	-	-	-	-	-	-	-
MB-0466	a	CT/HT/RT	3.66872	0	-	-	-	-	-	-	0	-	-	-	-	-	-	-	-	-	-	-	-	-	-	-	-	-	-	-	-	-	-	-	-	-	-	-	-	-	-	-	-	-	-	-	-	-	-
MB-0468	a	CT/HT/RT	5.5332	0	-	-	-	-	-	-	-	-	-	-	-	-	-	-	-	-	-	-	-	-	-	-	-	-	-	-	-	-	-	-	-	-	-	-	-	-	-	-	-	-	-	-	-	-	-
MB-0469	a	CT/HT/RT	5.51677	0	-	-	-	-	-	-	-	-	-	-	-	-	-	-	-	-	-	-	-	-	-	-	-	-	-	-	-	-	-	-	-	-	-	-	-	-	-	-	-	-	-	-	-	-	-
MB-0474	a	CT/HT/RT	3.06913	0	-	-	-	-	-	-	0	-	-	-	-	-	-	-	-	-	-	-	-	-	-	-	-	-	-	-	-	-	-	-	-	-	-	-	-	-	-	-	-	-	-	-	-	-	-
MB-0479	a	CT/HT/RT	6.4449	0	-	-	-	-	-	-	-	-	-	-	-	-	-	-	-	-	-	-	-	-	-	-	-	-	-	-	-	-	-	-	-	-	-	-	-	-	-	-	-	-	-	-	-	-	-
MB-0483	a	CT/HT/RT	6.09446	0	-	-	-	-	-	-	0	-	-	-	-	-	-	-	-	-	-	-	-	-	-	-	-	-	-	-	-	-	-	-	-	-	-	-	-	-	-	-	-	-	-	-	-	-	-
MB-0484	a	CT/HT/RT	5.15537	0	-	-	-	-	-	-	-	-	-	-	-	-	-	-	-	-	-	-	-	-	-	-	-	-	-	-	-	-	-	-	-	-	-	-	-	-	-	-	-	-	-	-	-	-	-
MB-0485	d-d.s.	CT/HT/RT	3.01985	1	-	-	-	-	-	-	0	1	-	-	-	-	-	-	-	-	-	-	-	-	-	-	-	-	-	-	-	-	-	-	-	-	-	-	-	-	-	-	-	-	-	-	-	-	-
MB-0486	a	CT/HT/RT	4.52019	0	-	-	-	-	-	-	0	-	-	-	-	-	-	-	-	-	-	-	-	-	-	-	-	-	-	-	-	-	-	-	-	-	-	-	-	-	-	-	-	-	-	-	-	-	-
MB-0495	d-d.s.	CT/HT/RT	5.15537	1	-	-	-	-	-	-	-	-	-	-	-	-	-	-	-	-	-	-	-	-	-	-	-	-	-	-	-	-	-	-	-	-	-	-	-	-	-	-	-	-	-	-	-	-	-
MB-0496	a	CT/HT/RT	1.30048	0	-	-	-	-	-	-	0	-	-	-	-	-	-	-	-	-	-	-	-	-	-	-	-	-	-	-	-	-	-	-	-	-	-	-	-	-	-	-	-	-	-	-	-	-	-
MB-0501	a	CT/HT/RT	4.90075	0	-	-	-	-	-	-	0	-	-	-	-	-	-	-	-	-	-	-	-	-	-	-	-	-	-	-	-	-	-	-	-	-	-	-	-	-	-	-	-	-	-	-	-	-	-
MB-0502	a	CT/HT/RT	5.12252	0	-	-	-	-	-	-	-	-	-	-	-	-	-	-	-	-	-	-	-	-	-	-	-	-	-	-	-	-	-	-	-	-	-	-	-	-	-	-	-	-	-	-	-	-	-
MB-0514	a	CT/HT/RT	1.10062	0	-	-	-	-	-	-	0	-	-	-	-	-	-	-	-	-	-	-	-	-	-	-	-	-	-	-	-	-	-	-	-	-	-	-	-	-	-	-	-	-	-	-	-	-	-
MB-0519	a	CT/HT/RT	4.48186	0	-	-	-	-	-	-	0	-	-	-	-	-	-	-	-	-	-	-	-	-	-	-	-	-	-	-	-	-	-	-	-	-	-	-	-	-	-	-	-	-	-	-	-	-	-
MB-0528	a	CT/HT/RT	6.3436	0	-	-	-	-	-	-	0	-	-	-	-	-	-	-	-	-	-	-	-	-	-	-	-	-	-	-	-	-	-	-	-	-	-	-	-	-	-	-	-	-	-	-	-	-	-
MB-0531	a	CT/HT/RT	11.2197	0	-	-	-	-	-	-	-	-	-	-	-	-	-	-	-	-	-	-	-	-	-	-	-	-	-	-	-	-	-	-	-	-	-	-	-	-	-	-	-	-	-	-	-	-	-
MB-0532	a	CT/HT/RT	10.9131	0	-	-	-	-	-	-	0	-	-	-	-	-	-	-	-	-	-	-	-	-	-	-	-	-	-	-	-	-	-	-	-	-	-	-	-	-	-	-	-	-	-	-	-	-	-
MB-0534	a	CT/HT/RT	10.256	0	-	-	-	-	-	-	-	-	-	-	-	-	-	-	-	-	-	-	-	-	-	-	-	-	-	-	-	-	-	-	-	-	-	-	-	-	-	-	-	-	-	-	-	-	-
MB-0537	a	CT/HT/RT	9.61533	0	-	-	-	-	-	-	-	-	-	-	-	-	-	-	-	-	-	-	-	-	-	-	-	-	-	-	-	-	-	-	-	-	-	-	-	-	-	-	-	-	-	-	-	-	-
MB-0538	d	CT/HT/RT	1.97947	1	-	-	-	-	-	-	0	0	-	-	-	-	-	-	-	-	-	-	-	-	-	-	-	-	-	-	-	-	-	-	-	-	-	-	-	-	-	-	-	-	-	-	-	-	-
MB-0541	a	CT/HT/RT	6.22313	0	-	-	-	-	-	-	0	-	-	-	-	-	-	-	-	-	-	-	-	-	-	-	-	-	-	-	-	-	-	-	-	-	-	-	-	-	-	-	-	-	-	-	-	-	-
MB-0542	d-d.s.	CT/HT/RT	3.99179	1	-	-	-	-	-	-	0	0	-	-	-	-	-	-	-	-	-	-	-	-	-	-	-	-	-	-	-	-	-	-	-	-	-	-	-	-	-	-	-	-	-	-	-	-	-
MB-0544	d-o.c.	CT/HT/RT	6.51608	1	-	-	-	-	-	-	-	-	-	-	-	-	-	-	-	-	-	-	-	-	-	-	-	-	-	-	-	-	-	-	-	-	-	-	-	-	-	-	-	-	-	-	-	-	-
MB-0546	a	CT/HT/RT	9.85079	0	-	-	-	-	-	-	1	-	-	-	-	-	-	-	-	-	-	-	-	-	-	-	-	-	-	-	-	-	-	-	-	-	-	-	-	-	-	-	-	-	-	-	-	-	-
MB-0552	d-d.s.	CT/HT/RT	5.59069	1	-	-	-	-	-	-	-	-	-	-	-	-	-	-	-	-	-	-	-	-	-	-	-	-	-	-	-	-	-	-	-	-	-	-	-	-	-	-	-	-	-	-	-	-	-
MB-0569	d-d.s.	CT/HT/RT	4.88706	1	-	-	-	-	-	-	1	1	-	-	-	-	-	-	-	-	-	-	-	-	-	-	-	-	-	-	-	-	-	-	-	-	-	-	-	-	-	-	-	-	-	-	-	-	-
MB-0575	a	CT/HT/RT	4.05749	0	-	-	-	-	-	-	1	-	-	-	-	-	-	-	-	-	-	-	-	-	-	-	-	-	-	-	-	-	-	-	-	-	-	-	-	-	-	-	-	-	-	-	-	-	-
MB-0578	a	CT/HT/RT	3.29637	0	-	-	-	-	-	-	-	-	-	-	-	-	-	-	-	-	-	-	-	-	-	-	-	-	-	-	-	-	-	-	-	-	-	-	-	-	-	-	-	-	-	-	-	-	-
MB-0580	a	CT/HT/RT	6.07255	0	-	-	-	-	-	-	0	-	-	-	-	-	-	-	-	-	-	-	-	-	-	-	-	-	-	-	-	-	-	-	-	-	-	-	-	-	-	-	-	-	-	-	-	-	-
MB-0587	a	CT/HT/RT	5.46201	0	-	-	-	-	-	-	-	-	-	-	-	-	-	-	-	-	-	-	-	-	-	-	-	-	-	-	-	-	-	-	-	-	-	-	-	-	-	-	-	-	-	-	-	-	-
MB-0590	a	CT/HT/RT	4.83504	0	-	-	-	-	-	-	1	-	-	-	-	-	-	-	-	-	-	-	-	-	-	-	-	-	-	-	-	-	-	-	-	-	-	-	-	-	-	-	-	-	-	-	-	-	-
MB-0597	a	CT/HT/RT	4.51198	0	-	-	-	-	-	-	0	-	-	-	-	-	-	-	-	-	-	-	-	-	-	-	-	-	-	-	-	-	-	-	-	-	-	-	-	-	-	-	-	-	-	-	-	-	-
MB-0599	a	CT/HT/RT	5.48665	0	-	-	-	-	-	-	0	-	-	-	-	-	-	-	-	-	-	-	-	-	-	-	-	-	-	-	-	-	-	-	-	-	-	-	-	-	-	-	-	-	-	-	-	-	-
MB-0601	d-d.s.	CT/HT/RT	2.40931	1	-	-	-	-	-	-	1	1	-	-	-	-	-	-	-	-	-	-	-	-	-	-	-	-	-	-	-	-	-	-	-	-	-	-	-	-	-	-	-	-	-	-	-	-	-
MB-0607	a	CT/HT/RT	4.31759	0	-	-	-	-	-	-	0	-	-	-	-	-	-	-	-	-	-	-	-	-	-	-	-	-	-	-	-	-	-	-	-	-	-	-	-	-	-	-	-	-	-	-	-	-	-
MB-0619	a	CT/HT/RT	1.33881	0	-	-	-	-	-	-	0	-	-	-	-	-	-	-	-	-	-	-	-	-	-	-	-	-	-	-	-	-	-	-	-	-	-	-	-	-	-	-	-	-	-	-	-	-	-
MB-0620	a	CT/HT/RT	1.37166	0	-	-	-	-	-	-	-	-	-	-	-	-	-	-	-	-	-	-	-	-	-	-	-	-	-	-	-	-	-	-	-	-	-	-	-	-	-	-	-	-	-	-	-	-	-
MB-0630	a	CT/HT/RT	0.936345	0	-	-	-	-	-	-	0	-	-	-	-	-	-	-	-	-	-	-	-	-	-	-	-	-	-	-	-	-	-	-	-	-	-	-	-	-	-	-	-	-	-	-	-	-	-
MB-0631	d-d.s.	CT/HT/RT	3.8412	1	-	-	-	-	-	-	0	0	-	-	-	-	-	-	-	-	-	-	-	-	-	-	-	-	-	-	-	-	-	-	-	-	-	-	-	-	-	-	-	-	-	-	-	-	-
MB-0658	a	CT/HT/RT	2.2423	0	-	-	-	-	-	-	1	-	-	-	-	-	-	-	-	-	-	-	-	-	-	-	-	-	-	-	-	-	-	-	-	-	-	-	-	-	-	-	-	-	-	-	-	-	-
MB-0660	d-d.s.	CT/HT/RT	1.5332	1	-	-	-	-	-	-	1	1	-	-	-	-	-	-	-	-	-	-	-	-	-	-	-	-	-	-	-	-	-	-	-	-	-	-	-	-	-	-	-	-	-	-	-	-	-
MB-0666	d-d.s.	CT/HT/RT	1.99863	1	-	-	-	-	-	-	0	1	-	-	-	-	-	-	-	-	-	-	-	-	-	-	-	-	-	-	-	-	-	-	-	-	-	-	-	-	-	-	-	-	-	-	-	-	-
MB-0869	d-o.c.	CT/HT/RT	8.09582	1	-	-	-	-	-	-	1	1	-	-	-	-	-	-	-	-	-	-	-	-	-	-	-	-	-	-	-	-	-	-	-	-	-	-	-	-	-	-	-	-	-	-	-	-	-
MB-0884	d-d.s.	CT/HT/RT	7.69336	1	-	-	-	-	-	-	0	1	-	-	-	-	-	-	-	-	-	-	-	-	-	-	-	-	-	-	-	-	-	-	-	-	-	-	-	-	-	-	-	-	-	-	-	-	-
MB-0893	a	CT/HT/RT	8.87337	0	-	-	-	-	-	-	1	-	-	-	-	-	-	-	-	-	-	-	-	-	-	-	-	-	-	-	-	-	-	-	-	-	-	-	-	-	-	-	-	-	-	-	-	-	-
MB-3567	a	CT/HT/RT	10.6229	0	-	-	-	-	-	-	1	-	-	-	-	-	-	-	-	-	-	-	-	-	-	-	-	-	-	-	-	-	-	-	-	-	-	-	-	-	-	-	-	-	-	-	-	-	-
MB-4127	d-o.c.	CT/HT/RT	21.2047	1	-	-	-	-	-	-	0	0	-	-	-	-	-	-	-	-	-	-	-	-	-	-	-	-	-	-	-	-	-	-	-	-	-	-	-	-	-	-	-	-	-	-	-	-	-
MB-4714	d-o.c.	CT/HT/RT	6.87201	1	-	-	-	-	-	-	-	-	-	-	-	-	-	-	-	-	-	-	-	-	-	-	-	-	-	-	-	-	-	-	-	-	-	-	-	-	-	-	-	-	-	-	-	-	-
MB-4733	d-d.s.	CT/HT/RT	1.62081	1	-	-	-	-	-	-	1	1	-	-	-	-	-	-	-	-	-	-	-	-	-	-	-	-	-	-	-	-	-	-	-	-	-	-	-	-	-	-	-	-	-	-	-	-	-
MB-5058	d-d.s.	CT/HT/RT	14.6804	1	-	-	-	-	-	-	0	1	-	-	-	-	-	-	-	-	-	-	-	-	-	-	-	-	-	-	-	-	-	-	-	-	-	-	-	-	-	-	-	-	-	-	-	-	-
MB-5100	d-d.s.	CT/HT/RT	1.6345	1	-	-	-	-	-	-	0	0	-	-	-	-	-	-	-	-	-	-	-	-	-	-	-	-	-	-	-	-	-	-	-	-	-	-	-	-	-	-	-	-	-	-	-	-	-
MB-5102	d-d.s.	CT/HT/RT	2.35729	1	-	-	-	-	-	-	-	-	-	-	-	-	-	-	-	-	-	-	-	-	-	-	-	-	-	-	-	-	-	-	-	-	-	-	-	-	-	-	-	-	-	-	-	-	-
MB-5138	d-d.s.	CT/HT/RT	3.03901	1	-	-	-	-	-	-	0	1	-	-	-	-	-	-	-	-	-	-	-	-	-	-	-	-	-	-	-	-	-	-	-	-	-	-	-	-	-	-	-	-	-	-	-	-	-
MB-5155	a	CT/HT/RT	15.1376	0	-	-	-	-	-	-	-	-	-	-	-	-	-	-	-	-	-	-	-	-	-	-	-	-	-	-	-	-	-	-	-	-	-	-	-	-	-	-	-	-	-	-	-	-	-
MB-5172	a	CT/HT/RT	15.1348	0	-	-	-	-	-	-	0	-	-	-	-	-	-	-	-	-	-	-	-	-	-	-	-	-	-	-	-	-	-	-	-	-	-	-	-	-	-	-	-	-	-	-	-	-	-
MB-5205	a	CT/HT/RT	15.2197	0	-	-	-	-	-	-	1	-	-	-	-	-	-	-	-	-	-	-	-	-	-	-	-	-	-	-	-	-	-	-	-	-	-	-	-	-	-	-	-	-	-	-	-	-	-
MB-5213	d-d.s.	CT/HT/RT	3.56468	1	-	-	-	-	-	-	1	1	-	-	-	-	-	-	-	-	-	-	-	-	-	-	-	-	-	-	-	-	-	-	-	-	-	-	-	-	-	-	-	-	-	-	-	-	-
MB-5236	a	CT/HT/RT	13.6893	0	-	-	-	-	-	-	1	-	-	-	-	-	-	-	-	-	-	-	-	-	-	-	-	-	-	-	-	-	-	-	-	-	-	-	-	-	-	-	-	-	-	-	-	-	-
MB-5294	a	CT/HT/RT	9.29227	0	-	-	-	-	-	-	0	-	-	-	-	-	-	-	-	-	-	-	-	-	-	-	-	-	-	-	-	-	-	-	-	-	-	-	-	-	-	-	-	-	-	-	-	-	-
MB-5315	d-d.s.	CT/HT/RT	3.53457	1	-	-	-	-	-	-	1	1	-	-	-	-	-	-	-	-	-	-	-	-	-	-	-	-	-	-	-	-	-	-	-	-	-	-	-	-	-	-	-	-	-	-	-	-	-
MB-5325	a	CT/HT/RT	14.0068	0	-	-	-	-	-	-	0	-	-	-	-	-	-	-	-	-	-	-	-	-	-	-	-	-	-	-	-	-	-	-	-	-	-	-	-	-	-	-	-	-	-	-	-	-	-
MB-5377	d-d.s.	CT/HT/RT	8.37782	1	-	-	-	-	-	-	1	0	-	-	-	-	-	-	-	-	-	-	-	-	-	-	-	-	-	-	-	-	-	-	-	-	-	-	-	-	-	-	-	-	-	-	-	-	-
MB-5381	a	CT/HT/RT	14.0643	0	-	-	-	-	-	-	0	-	-	-	-	-	-	-	-	-	-	-	-	-	-	-	-	-	-	-	-	-	-	-	-	-	-	-	-	-	-	-	-	-	-	-	-	-	-
MB-5390	d-d.s.	CT/HT/RT	2.54073	1	-	-	-	-	-	-	0	1	-	-	-	-	-	-	-	-	-	-	-	-	-	-	-	-	-	-	-	-	-	-	-	-	-	-	-	-	-	-	-	-	-	-	-	-	-
MB-5409	a	CT/HT/RT	14.4066	0	-	-	-	-	-	-	0	-	-	-	-	-	-	-	-	-	-	-	-	-	-	-	-	-	-	-	-	-	-	-	-	-	-	-	-	-	-	-	-	-	-	-	-	-	-
MB-5426	d-d.s.	CT/HT/RT	2.84463	1	-	-	-	-	-	-	-	-	-	-	-	-	-	-	-	-	-	-	-	-	-	-	-	-	-	-	-	-	-	-	-	-	-	-	-	-	-	-	-	-	-	-	-	-	-
MB-5446	d-d.s.	CT/HT/RT	13.3744	1	-	-	-	-	-	-	1	0	-	-	-	-	-	-	-	-	-	-	-	-	-	-	-	-	-	-	-	-	-	-	-	-	-	-	-	-	-	-	-	-	-	-	-	-	-
MB-5527	a	CT/HT/RT	11.8056	0	-	-	-	-	-	-	-	-	-	-	-	-	-	-	-	-	-	-	-	-	-	-	-	-	-	-	-	-	-	-	-	-	-	-	-	-	-	-	-	-	-	-	-	-	-
MB-5535	d-d.s.	CT/HT/RT	9.86721	1	-	-	-	-	-	-	1	1	-	-	-	-	-	-	-	-	-	-	-	-	-	-	-	-	-	-	-	-	-	-	-	-	-	-	-	-	-	-	-	-	-	-	-	-	-
MB-5565	a	CT/HT/RT	9.4757	0	-	-	-	-	-	-	0	-	-	-	-	-	-	-	-	-	-	-	-	-	-	-	-	-	-	-	-	-	-	-	-	-	-	-	-	-	-	-	-	-	-	-	-	-	-
MB-5566	a	CT/HT/RT	12.9692	0	-	-	-	-	-	-	-	-	-	-	-	-	-	-	-	-	-	-	-	-	-	-	-	-	-	-	-	-	-	-	-	-	-	-	-	-	-	-	-	-	-	-	-	-	-
MB-5624	a	CT/HT/RT	11.1704	0	-	-	-	-	-	-	-	-	-	-	-	-	-	-	-	-	-	-	-	-	-	-	-	-	-	-	-	-	-	-	-	-	-	-	-	-	-	-	-	-	-	-	-	-	-
MB-5651	d-d.s.	CT/HT/RT	1.72485	1	-	-	-	-	-	-	1	0	-	-	-	-	-	-	-	-	-	-	-	-	-	-	-	-	-	-	-	-	-	-	-	-	-	-	-	-	-	-	-	-	-	-	-	-	-
MB-6248	a	CT/HT/RT	6.17112	0	-	-	-	-	-	-	-	-	-	-	-	-	-	-	-	-	-	-	-	-	-	-	-	-	-	-	-	-	-	-	-	-	-	-	-	-	-	-	-	-	-	-	-	-	-
MB-6319	a	CT/HT/RT	6.57358	0	-	-	-	-	-	-	-	-	-	-	-	-	-	-	-	-	-	-	-	-	-	-	-	-	-	-	-	-	-	-	-	-	-	-	-	-	-	-	-	-	-	-	-	-	-
MB-6330	a	CT/HT/RT	5.1718	0	-	-	-	-	-	-	-	-	-	-	-	-	-	-	-	-	-	-	-	-	-	-	-	-	-	-	-	-	-	-	-	-	-	-	-	-	-	-	-	-	-	-	-	-	-
MB-7050	d-d.s.	CT/HT/RT	5.34976	1	-	-	-	-	-	-	-	-	-	-	-	-	-	-	-	-	-	-	-	-	-	-	-	-	-	-	-	-	-	-	-	-	-	-	-	-	-	-	-	-	-	-	-	-	-
MB-7083	a	CT/HT/RT	8.66256	0	-	-	-	-	-	-	-	-	-	-	-	-	-	-	-	-	-	-	-	-	-	-	-	-	-	-	-	-	-	-	-	-	-	-	-	-	-	-	-	-	-	-	-	-	-
MB-7087	d	CT/HT/RT	0.416153	1	-	-	-	-	-	-	-	-	-	-	-	-	-	-	-	-	-	-	-	-	-	-	-	-	-	-	-	-	-	-	-	-	-	-	-	-	-	-	-	-	-	-	-	-	-
MB-7119	a	CT/HT/RT	10.5435	0	-	-	-	-	-	-	-	-	-	-	-	-	-	-	-	-	-	-	-	-	-	-	-	-	-	-	-	-	-	-	-	-	-	-	-	-	-	-	-	-	-	-	-	-	-
MB-7121	d-o.c.	CT/HT/RT	7.29637	1	-	-	-	-	-	-	-	-	-	-	-	-	-	-	-	-	-	-	-	-	-	-	-	-	-	-	-	-	-	-	-	-	-	-	-	-	-	-	-	-	-	-	-	-	-
MB-7135	d-d.s.	CT/HT/RT	2.19576	1	-	-	-	-	-	-	-	-	-	-	-	-	-	-	-	-	-	-	-	-	-	-	-	-	-	-	-	-	-	-	-	-	-	-	-	-	-	-	-	-	-	-	-	-	-
MB-7148	d-d.s.	CT/HT/RT	1.56057	1	-	-	-	-	-	-	-	-	-	-	-	-	-	-	-	-	-	-	-	-	-	-	-	-	-	-	-	-	-	-	-	-	-	-	-	-	-	-	-	-	-	-	-	-	-
MB-7159	d-d.s.	CT/HT/RT	1.80151	1	-	-	-	-	-	-	-	-	-	-	-	-	-	-	-	-	-	-	-	-	-	-	-	-	-	-	-	-	-	-	-	-	-	-	-	-	-	-	-	-	-	-	-	-	-
MB-7187	d-d.s.	CT/HT/RT	12.0548	1	-	-	-	-	-	-	-	-	-	-	-	-	-	-	-	-	-	-	-	-	-	-	-	-	-	-	-	-	-	-	-	-	-	-	-	-	-	-	-	-	-	-	-	-	-
MB-7189	d-d.s.	CT/HT/RT	11.7947	1	-	-	-	-	-	-	-	-	-	-	-	-	-	-	-	-	-	-	-	-	-	-	-	-	-	-	-	-	-	-	-	-	-	-	-	-	-	-	-	-	-	-	-	-	-
MB-7205	a	CT/HT/RT	13.6372	0	-	-	-	-	-	-	-	-	-	-	-	-	-	-	-	-	-	-	-	-	-	-	-	-	-	-	-	-	-	-	-	-	-	-	-	-	-	-	-	-	-	-	-	-	-
MB-7207	d-d.s.	CT/HT/RT	4.57769	1	-	-	-	-	-	-	-	-	-	-	-	-	-	-	-	-	-	-	-	-	-	-	-	-	-	-	-	-	-	-	-	-	-	-	-	-	-	-	-	-	-	-	-	-	-
MB-7208	d-d.s.	CT/HT/RT	3.77276	1	-	-	-	-	-	-	-	-	-	-	-	-	-	-	-	-	-	-	-	-	-	-	-	-	-	-	-	-	-	-	-	-	-	-	-	-	-	-	-	-	-	-	-	-	-
MB-7225	d-d.s.	CT/HT/RT	4.51745	1	-	-	-	-	-	-	-	-	-	-	-	-	-	-	-	-	-	-	-	-	-	-	-	-	-	-	-	-	-	-	-	-	-	-	-	-	-	-	-	-	-	-	-	-	-
MB-7256	d-d.s.	CT/HT/RT	2.8501	1	-	-	-	-	-	-	-	-	-	-	-	-	-	-	-	-	-	-	-	-	-	-	-	-	-	-	-	-	-	-	-	-	-	-	-	-	-	-	-	-	-	-	-	-	-
MB-7258	d-d.s.	CT/HT/RT	1.23751	1	-	-	-	-	-	-	-	-	-	-	-	-	-	-	-	-	-	-	-	-	-	-	-	-	-	-	-	-	-	-	-	-	-	-	-	-	-	-	-	-	-	-	-	-	-
MB-7269	d-d.s.	CT/HT/RT	1.73854	1	-	-	-	-	-	-	-	-	-	-	-	-	-	-	-	-	-	-	-	-	-	-	-	-	-	-	-	-	-	-	-	-	-	-	-	-	-	-	-	-	-	-	-	-	-
MB-7281	d-d.s.	CT/HT/RT	4.06845	1	-	-	-	-	-	-	-	-	-	-	-	-	-	-	-	-	-	-	-	-	-	-	-	-	-	-	-	-	-	-	-	-	-	-	-	-	-	-	-	-	-	-	-	-	-
MB-7283	d-d.s.	CT/HT/RT	2.37098	1	-	-	-	-	-	-	-	-	-	-	-	-	-	-	-	-	-	-	-	-	-	-	-	-	-	-	-	-	-	-	-	-	-	-	-	-	-	-	-	-	-	-	-	-	-
MB-0020	d-d.s.	CT/RT	1.83984	1	-	-	-	-	-	-	-	-	-	-	-	-	-	-	-	-	-	-	-	-	-	-	-	-	-	-	-	-	-	-	-	-	-	-	-	-	-	-	-	-	-	-	-	-	-
MB-0045	a	CT/RT	6.46407	0	-	-	-	-	-	-	-	-	-	-	-	-	-	-	-	-	-	-	-	-	-	-	-	-	-	-	-	-	-	-	-	-	-	-	-	-	-	-	-	-	-	-	-	-	-
MB-0062	a	CT/RT	6.79535	0	-	-	-	-	-	-	-	-	-	-	-	-	-	-	-	-	-	-	-	-	-	-	-	-	-	-	-	-	-	-	-	-	-	-	-	-	-	-	-	-	-	-	-	-	-
MB-0079	d-d.s.	CT/RT	2.34086	1	-	-	-	-	-	-	-	-	-	-	-	-	-	-	-	-	-	-	-	-	-	-	-	-	-	-	-	-	-	-	-	-	-	-	-	-	-	-	-	-	-	-	-	-	-
MB-0100	d	CT/RT	0.66256	1	-	-	-	-	-	-	-	-	-	-	-	-	-	-	-	-	-	-	-	-	-	-	-	-	-	-	-	-	-	-	-	-	-	-	-	-	-	-	-	-	-	-	-	-	-
MB-0115	d-d.s.	CT/RT	5.48118	1	-	-	-	-	-	-	1	1	-	-	-	-	-	-	-	-	-	-	-	-	-	-	-	-	-	-	-	-	-	-	-	-	-	-	-	-	-	-	-	-	-	-	-	-	-
MB-0129	d-o.c.	CT/RT	3.16769	1	-	-	-	-	-	-	-	-	-	-	-	-	-	-	-	-	-	-	-	-	-	-	-	-	-	-	-	-	-	-	-	-	-	-	-	-	-	-	-	-	-	-	-	-	-
MB-0164	a	CT/RT	0.889802	0	-	-	-	-	-	-	0	-	-	-	-	-	-	-	-	-	-	-	-	-	-	-	-	-	-	-	-	-	-	-	-	-	-	-	-	-	-	-	-	-	-	-	-	-	-
MB-0174	a	CT/RT	6.46954	0	-	-	-	-	-	-	-	-	-	-	-	-	-	-	-	-	-	-	-	-	-	-	-	-	-	-	-	-	-	-	-	-	-	-	-	-	-	-	-	-	-	-	-	-	-
MB-0179	d	CT/RT	1.47296	1	-	-	-	-	-	-	-	-	-	-	-	-	-	-	-	-	-	-	-	-	-	-	-	-	-	-	-	-	-	-	-	-	-	-	-	-	-	-	-	-	-	-	-	-	-
MB-0188	d-d.s.	CT/RT	2.57084	1	-	-	-	-	-	-	-	-	-	-	-	-	-	-	-	-	-	-	-	-	-	-	-	-	-	-	-	-	-	-	-	-	-	-	-	-	-	-	-	-	-	-	-	-	-
MB-0201	a	CT/RT	6.41752	0	-	-	-	-	-	-	0	-	-	-	-	-	-	-	-	-	-	-	-	-	-	-	-	-	-	-	-	-	-	-	-	-	-	-	-	-	-	-	-	-	-	-	-	-	-
MB-0206	a	CT/RT	4.33949	0	-	-	-	-	-	-	1	-	-	-	-	-	-	-	-	-	-	-	-	-	-	-	-	-	-	-	-	-	-	-	-	-	-	-	-	-	-	-	-	-	-	-	-	-	-
MB-0214	a	CT/RT	5.27584	0	-	-	-	-	-	-	1	-	-	-	-	-	-	-	-	-	-	-	-	-	-	-	-	-	-	-	-	-	-	-	-	-	-	-	-	-	-	-	-	-	-	-	-	-	-
MB-0238	a	CT/RT	5.70294	0	-	-	-	-	-	-	0	-	-	-	-	-	-	-	-	-	-	-	-	-	-	-	-	-	-	-	-	-	-	-	-	-	-	-	-	-	-	-	-	-	-	-	-	-	-
MB-0269	a	CT/RT	3.94524	0	-	-	-	-	-	-	-	-	-	-	-	-	-	-	-	-	-	-	-	-	-	-	-	-	-	-	-	-	-	-	-	-	-	-	-	-	-	-	-	-	-	-	-	-	-
MB-0378	a	CT/RT	4.33676	0	-	-	-	-	-	-	1	-	-	-	-	-	-	-	-	-	-	-	-	-	-	-	-	-	-	-	-	-	-	-	-	-	-	-	-	-	-	-	-	-	-	-	-	-	-
MB-0390	d-d.s.	CT/RT	5.93018	1	-	-	-	-	-	-	-	-	-	-	-	-	-	-	-	-	-	-	-	-	-	-	-	-	-	-	-	-	-	-	-	-	-	-	-	-	-	-	-	-	-	-	-	-	-
MB-0391	a	CT/RT	6.85558	0	-	-	-	-	-	-	-	-	-	-	-	-	-	-	-	-	-	-	-	-	-	-	-	-	-	-	-	-	-	-	-	-	-	-	-	-	-	-	-	-	-	-	-	-	-
MB-0396	a	CT/RT	4.98289	0	-	-	-	-	-	-	-	-	-	-	-	-	-	-	-	-	-	-	-	-	-	-	-	-	-	-	-	-	-	-	-	-	-	-	-	-	-	-	-	-	-	-	-	-	-
MB-0399	a	CT/RT	5.57974	0	-	-	-	-	-	-	-	-	-	-	-	-	-	-	-	-	-	-	-	-	-	-	-	-	-	-	-	-	-	-	-	-	-	-	-	-	-	-	-	-	-	-	-	-	-
MB-0401	d-d.s.	CT/RT	2.15743	1	-	-	-	-	-	-	1	1	-	-	-	-	-	-	-	-	-	-	-	-	-	-	-	-	-	-	-	-	-	-	-	-	-	-	-	-	-	-	-	-	-	-	-	-	-
MB-0420	a	CT/RT	5.30595	0	-	-	-	-	-	-	1	-	-	-	-	-	-	-	-	-	-	-	-	-	-	-	-	-	-	-	-	-	-	-	-	-	-	-	-	-	-	-	-	-	-	-	-	-	-
MB-0424	d-d.s.	CT/RT	0.807666	1	-	-	-	-	-	-	0	1	-	-	-	-	-	-	-	-	-	-	-	-	-	-	-	-	-	-	-	-	-	-	-	-	-	-	-	-	-	-	-	-	-	-	-	-	-
MB-0438	a	CT/RT	5.96304	0	-	-	-	-	-	-	0	-	-	-	-	-	-	-	-	-	-	-	-	-	-	-	-	-	-	-	-	-	-	-	-	-	-	-	-	-	-	-	-	-	-	-	-	-	-
MB-0464	d-d.s.	CT/RT	3.22793	1	-	-	-	-	-	-	-	-	-	-	-	-	-	-	-	-	-	-	-	-	-	-	-	-	-	-	-	-	-	-	-	-	-	-	-	-	-	-	-	-	-	-	-	-	-
MB-0476	a	CT/RT	3.94251	0	-	-	-	-	-	-	0	-	-	-	-	-	-	-	-	-	-	-	-	-	-	-	-	-	-	-	-	-	-	-	-	-	-	-	-	-	-	-	-	-	-	-	-	-	-
MB-0481	d-d.s.	CT/RT	2.98973	1	-	-	-	-	-	-	1	1	-	-	-	-	-	-	-	-	-	-	-	-	-	-	-	-	-	-	-	-	-	-	-	-	-	-	-	-	-	-	-	-	-	-	-	-	-
MB-0482	d-d.s.	CT/RT	2.04244	1	-	-	-	-	-	-	0	1	-	-	-	-	-	-	-	-	-	-	-	-	-	-	-	-	-	-	-	-	-	-	-	-	-	-	-	-	-	-	-	-	-	-	-	-	-
MB-0494	d-d.s.	CT/RT	3.0089	1	-	-	-	-	-	-	0	1	-	-	-	-	-	-	-	-	-	-	-	-	-	-	-	-	-	-	-	-	-	-	-	-	-	-	-	-	-	-	-	-	-	-	-	-	-
MB-0500	a	CT/RT	0.692676	0	-	-	-	-	-	-	1	-	-	-	-	-	-	-	-	-	-	-	-	-	-	-	-	-	-	-	-	-	-	-	-	-	-	-	-	-	-	-	-	-	-	-	-	-	-
MB-0506	d-o.c.	CT/RT	3.69884	1	-	-	-	-	-	-	1	1	-	-	-	-	-	-	-	-	-	-	-	-	-	-	-	-	-	-	-	-	-	-	-	-	-	-	-	-	-	-	-	-	-	-	-	-	-
MB-0516	a	CT/RT	4.05749	0	-	-	-	-	-	-	1	-	-	-	-	-	-	-	-	-	-	-	-	-	-	-	-	-	-	-	-	-	-	-	-	-	-	-	-	-	-	-	-	-	-	-	-	-	-
MB-0525	a	CT/RT	8	0	-	-	-	-	-	-	0	-	-	-	-	-	-	-	-	-	-	-	-	-	-	-	-	-	-	-	-	-	-	-	-	-	-	-	-	-	-	-	-	-	-	-	-	-	-
MB-0593	d-d.s.	CT/RT	2.84736	1	-	-	-	-	-	-	1	1	-	-	-	-	-	-	-	-	-	-	-	-	-	-	-	-	-	-	-	-	-	-	-	-	-	-	-	-	-	-	-	-	-	-	-	-	-
MB-0613	a	CT/RT	4.00821	0	-	-	-	-	-	-	0	-	-	-	-	-	-	-	-	-	-	-	-	-	-	-	-	-	-	-	-	-	-	-	-	-	-	-	-	-	-	-	-	-	-	-	-	-	-
MB-0639	a	CT/RT	3.81383	0	-	-	-	-	-	-	-	-	-	-	-	-	-	-	-	-	-	-	-	-	-	-	-	-	-	-	-	-	-	-	-	-	-	-	-	-	-	-	-	-	-	-	-	-	-
MB-0656	d-d.s.	CT/RT	1.54415	1	-	-	-	-	-	-	1	1	-	-	-	-	-	-	-	-	-	-	-	-	-	-	-	-	-	-	-	-	-	-	-	-	-	-	-	-	-	-	-	-	-	-	-	-	-
MB-0664	d-d.s.	CT/RT	0.870637	1	-	-	-	-	-	-	1	1	-	-	-	-	-	-	-	-	-	-	-	-	-	-	-	-	-	-	-	-	-	-	-	-	-	-	-	-	-	-	-	-	-	-	-	-	-
MB-0874	d-d.s.	CT/RT	1.36345	1	-	-	-	-	-	-	-	-	-	-	-	-	-	-	-	-	-	-	-	-	-	-	-	-	-	-	-	-	-	-	-	-	-	-	-	-	-	-	-	-	-	-	-	-	-
MB-0901	a	CT/RT	6.20397	0	-	-	-	-	-	-	-	-	-	-	-	-	-	-	-	-	-	-	-	-	-	-	-	-	-	-	-	-	-	-	-	-	-	-	-	-	-	-	-	-	-	-	-	-	-
MB-2632	d-d.s.	CT/RT	1.56879	1	-	-	-	-	-	-	0	1	-	-	-	-	-	-	-	-	-	-	-	-	-	-	-	-	-	-	-	-	-	-	-	-	-	-	-	-	-	-	-	-	-	-	-	-	-
MB-2642	d-d.s.	CT/RT	3.70979	1	-	-	-	-	-	-	0	1	-	-	-	-	-	-	-	-	-	-	-	-	-	-	-	-	-	-	-	-	-	-	-	-	-	-	-	-	-	-	-	-	-	-	-	-	-
MB-2728	d-d.s.	CT/RT	4.22177	1	-	-	-	-	-	-	0	1	-	-	-	-	-	-	-	-	-	-	-	-	-	-	-	-	-	-	-	-	-	-	-	-	-	-	-	-	-	-	-	-	-	-	-	-	-
MB-2735	a	CT/RT	14.1629	0	-	-	-	-	-	-	0	-	-	-	-	-	-	-	-	-	-	-	-	-	-	-	-	-	-	-	-	-	-	-	-	-	-	-	-	-	-	-	-	-	-	-	-	-	-
MB-2742	d-d.s.	CT/RT	2.04517	1	-	-	-	-	-	-	1	1	-	-	-	-	-	-	-	-	-	-	-	-	-	-	-	-	-	-	-	-	-	-	-	-	-	-	-	-	-	-	-	-	-	-	-	-	-
MB-2753	a	CT/RT	13.7577	0	-	-	-	-	-	-	0	-	-	-	-	-	-	-	-	-	-	-	-	-	-	-	-	-	-	-	-	-	-	-	-	-	-	-	-	-	-	-	-	-	-	-	-	-	-
MB-2827	a	CT/RT	12.8761	0	-	-	-	-	-	-	1	-	-	-	-	-	-	-	-	-	-	-	-	-	-	-	-	-	-	-	-	-	-	-	-	-	-	-	-	-	-	-	-	-	-	-	-	-	-
MB-2833	a	CT/RT	13.306	0	-	-	-	-	-	-	-	-	-	-	-	-	-	-	-	-	-	-	-	-	-	-	-	-	-	-	-	-	-	-	-	-	-	-	-	-	-	-	-	-	-	-	-	-	-
MB-2842	d-d.s.	CT/RT	1.62081	1	-	-	-	-	-	-	0	0	-	-	-	-	-	-	-	-	-	-	-	-	-	-	-	-	-	-	-	-	-	-	-	-	-	-	-	-	-	-	-	-	-	-	-	-	-
MB-2850	d-d.s.	CT/RT	0.774812	1	-	-	-	-	-	-	-	-	-	-	-	-	-	-	-	-	-	-	-	-	-	-	-	-	-	-	-	-	-	-	-	-	-	-	-	-	-	-	-	-	-	-	-	-	-
MB-2857	a	CT/RT	13.514	0	-	-	-	-	-	-	0	-	-	-	-	-	-	-	-	-	-	-	-	-	-	-	-	-	-	-	-	-	-	-	-	-	-	-	-	-	-	-	-	-	-	-	-	-	-
MB-2904	d-d.s.	CT/RT	10.3162	1	-	-	-	-	-	-	-	-	-	-	-	-	-	-	-	-	-	-	-	-	-	-	-	-	-	-	-	-	-	-	-	-	-	-	-	-	-	-	-	-	-	-	-	-	-
MB-2912	a	CT/RT	12.6324	0	-	-	-	-	-	-	0	-	-	-	-	-	-	-	-	-	-	-	-	-	-	-	-	-	-	-	-	-	-	-	-	-	-	-	-	-	-	-	-	-	-	-	-	-	-
MB-2917	d-d.s.	CT/RT	2.62286	1	-	-	-	-	-	-	1	0	-	-	-	-	-	-	-	-	-	-	-	-	-	-	-	-	-	-	-	-	-	-	-	-	-	-	-	-	-	-	-	-	-	-	-	-	-
MB-2922	d-d.s.	CT/RT	1.18275	1	-	-	-	-	-	-	1	1	-	-	-	-	-	-	-	-	-	-	-	-	-	-	-	-	-	-	-	-	-	-	-	-	-	-	-	-	-	-	-	-	-	-	-	-	-
MB-2923	d-d.s.	CT/RT	1.15811	1	-	-	-	-	-	-	-	-	-	-	-	-	-	-	-	-	-	-	-	-	-	-	-	-	-	-	-	-	-	-	-	-	-	-	-	-	-	-	-	-	-	-	-	-	-
MB-2929	a	CT/RT	12.1287	0	-	-	-	-	-	-	-	-	-	-	-	-	-	-	-	-	-	-	-	-	-	-	-	-	-	-	-	-	-	-	-	-	-	-	-	-	-	-	-	-	-	-	-	-	-
MB-2957	a	CT/RT	12.0794	0	-	-	-	-	-	-	1	-	-	-	-	-	-	-	-	-	-	-	-	-	-	-	-	-	-	-	-	-	-	-	-	-	-	-	-	-	-	-	-	-	-	-	-	-	-
MB-3001	a	CT/RT	12.0137	0	-	-	-	-	-	-	-	-	-	-	-	-	-	-	-	-	-	-	-	-	-	-	-	-	-	-	-	-	-	-	-	-	-	-	-	-	-	-	-	-	-	-	-	-	-
MB-3014	a	CT/RT	12.397	0	-	-	-	-	-	-	1	-	-	-	-	-	-	-	-	-	-	-	-	-	-	-	-	-	-	-	-	-	-	-	-	-	-	-	-	-	-	-	-	-	-	-	-	-	-
MB-3025	a	CT/RT	12.3039	0	-	-	-	-	-	-	0	-	-	-	-	-	-	-	-	-	-	-	-	-	-	-	-	-	-	-	-	-	-	-	-	-	-	-	-	-	-	-	-	-	-	-	-	-	-
MB-3031	d-d.s.	CT/RT	2.92676	1	-	-	-	-	-	-	-	-	-	-	-	-	-	-	-	-	-	-	-	-	-	-	-	-	-	-	-	-	-	-	-	-	-	-	-	-	-	-	-	-	-	-	-	-	-
MB-3057	d-d.s.	CT/RT	2.63107	1	-	-	-	-	-	-	1	1	-	-	-	-	-	-	-	-	-	-	-	-	-	-	-	-	-	-	-	-	-	-	-	-	-	-	-	-	-	-	-	-	-	-	-	-	-
MB-3058	a	CT/RT	12.1068	0	-	-	-	-	-	-	1	-	-	-	-	-	-	-	-	-	-	-	-	-	-	-	-	-	-	-	-	-	-	-	-	-	-	-	-	-	-	-	-	-	-	-	-	-	-
MB-3063	d-d.s.	CT/RT	2.34634	1	-	-	-	-	-	-	1	1	-	-	-	-	-	-	-	-	-	-	-	-	-	-	-	-	-	-	-	-	-	-	-	-	-	-	-	-	-	-	-	-	-	-	-	-	-
MB-3067	a	CT/RT	12.2683	0	-	-	-	-	-	-	1	-	-	-	-	-	-	-	-	-	-	-	-	-	-	-	-	-	-	-	-	-	-	-	-	-	-	-	-	-	-	-	-	-	-	-	-	-	-
MB-3123	a	CT/RT	11.5811	0	-	-	-	-	-	-	0	-	-	-	-	-	-	-	-	-	-	-	-	-	-	-	-	-	-	-	-	-	-	-	-	-	-	-	-	-	-	-	-	-	-	-	-	-	-
MB-3153	a	CT/RT	12.2327	0	-	-	-	-	-	-	-	-	-	-	-	-	-	-	-	-	-	-	-	-	-	-	-	-	-	-	-	-	-	-	-	-	-	-	-	-	-	-	-	-	-	-	-	-	-
MB-3165	a	CT/RT	12.512	0	-	-	-	-	-	-	0	-	-	-	-	-	-	-	-	-	-	-	-	-	-	-	-	-	-	-	-	-	-	-	-	-	-	-	-	-	-	-	-	-	-	-	-	-	-
MB-3218	a	CT/RT	11.2936	0	-	-	-	-	-	-	-	-	-	-	-	-	-	-	-	-	-	-	-	-	-	-	-	-	-	-	-	-	-	-	-	-	-	-	-	-	-	-	-	-	-	-	-	-	-
MB-3277	d-d.s.	CT/RT	2.705	1	-	-	-	-	-	-	1	1	-	-	-	-	-	-	-	-	-	-	-	-	-	-	-	-	-	-	-	-	-	-	-	-	-	-	-	-	-	-	-	-	-	-	-	-	-
MB-3297	a	CT/RT	10.8446	0	-	-	-	-	-	-	-	-	-	-	-	-	-	-	-	-	-	-	-	-	-	-	-	-	-	-	-	-	-	-	-	-	-	-	-	-	-	-	-	-	-	-	-	-	-
MB-3383	d-d.s.	CT/RT	1.90554	1	-	-	-	-	-	-	-	-	-	-	-	-	-	-	-	-	-	-	-	-	-	-	-	-	-	-	-	-	-	-	-	-	-	-	-	-	-	-	-	-	-	-	-	-	-
MB-3386	d-d.s.	CT/RT	4.56947	1	-	-	-	-	-	-	0	1	-	-	-	-	-	-	-	-	-	-	-	-	-	-	-	-	-	-	-	-	-	-	-	-	-	-	-	-	-	-	-	-	-	-	-	-	-
MB-3396	a	CT/RT	11.6167	0	-	-	-	-	-	-	-	-	-	-	-	-	-	-	-	-	-	-	-	-	-	-	-	-	-	-	-	-	-	-	-	-	-	-	-	-	-	-	-	-	-	-	-	-	-
MB-3402	d-d.s.	CT/RT	4.11499	1	-	-	-	-	-	-	-	-	-	-	-	-	-	-	-	-	-	-	-	-	-	-	-	-	-	-	-	-	-	-	-	-	-	-	-	-	-	-	-	-	-	-	-	-	-
MB-3435	d-d.s.	CT/RT	2.08898	1	-	-	-	-	-	-	-	-	-	-	-	-	-	-	-	-	-	-	-	-	-	-	-	-	-	-	-	-	-	-	-	-	-	-	-	-	-	-	-	-	-	-	-	-	-
MB-3453	d-d.s.	CT/RT	2.69678	1	-	-	-	-	-	-	1	1	-	-	-	-	-	-	-	-	-	-	-	-	-	-	-	-	-	-	-	-	-	-	-	-	-	-	-	-	-	-	-	-	-	-	-	-	-
MB-3467	d-d.s.	CT/RT	3.18686	1	-	-	-	-	-	-	1	1	-	-	-	-	-	-	-	-	-	-	-	-	-	-	-	-	-	-	-	-	-	-	-	-	-	-	-	-	-	-	-	-	-	-	-	-	-
MB-3488	d-d.s.	CT/RT	2.25599	1	-	-	-	-	-	-	1	1	-	-	-	-	-	-	-	-	-	-	-	-	-	-	-	-	-	-	-	-	-	-	-	-	-	-	-	-	-	-	-	-	-	-	-	-	-
MB-3497	d-d.s.	CT/RT	1.2731	1	-	-	-	-	-	-	1	1	-	-	-	-	-	-	-	-	-	-	-	-	-	-	-	-	-	-	-	-	-	-	-	-	-	-	-	-	-	-	-	-	-	-	-	-	-
MB-3502	a	CT/RT	10.1875	0	-	-	-	-	-	-	1	-	-	-	-	-	-	-	-	-	-	-	-	-	-	-	-	-	-	-	-	-	-	-	-	-	-	-	-	-	-	-	-	-	-	-	-	-	-
MB-3702	a	CT/RT	9.02396	0	-	-	-	-	-	-	1	-	-	-	-	-	-	-	-	-	-	-	-	-	-	-	-	-	-	-	-	-	-	-	-	-	-	-	-	-	-	-	-	-	-	-	-	-	-
MB-4146	d-d.s.	CT/RT	1.28405	1	-	-	-	-	-	-	1	1	-	-	-	-	-	-	-	-	-	-	-	-	-	-	-	-	-	-	-	-	-	-	-	-	-	-	-	-	-	-	-	-	-	-	-	-	-
MB-4270	d-d.s.	CT/RT	8.10678	1	-	-	-	-	-	-	-	-	-	-	-	-	-	-	-	-	-	-	-	-	-	-	-	-	-	-	-	-	-	-	-	-	-	-	-	-	-	-	-	-	-	-	-	-	-
MB-4341	d-d.s.	CT/RT	2.76797	1	-	-	-	-	-	-	-	-	-	-	-	-	-	-	-	-	-	-	-	-	-	-	-	-	-	-	-	-	-	-	-	-	-	-	-	-	-	-	-	-	-	-	-	-	-
MB-4350	d-d.s.	CT/RT	2.55168	1	-	-	-	-	-	-	-	-	-	-	-	-	-	-	-	-	-	-	-	-	-	-	-	-	-	-	-	-	-	-	-	-	-	-	-	-	-	-	-	-	-	-	-	-	-
MB-4360	d-d.s.	CT/RT	0.974675	1	-	-	-	-	-	-	-	-	-	-	-	-	-	-	-	-	-	-	-	-	-	-	-	-	-	-	-	-	-	-	-	-	-	-	-	-	-	-	-	-	-	-	-	-	-
MB-4416	d-d.s.	CT/RT	19.8439	1	-	-	-	-	-	-	-	-	-	-	-	-	-	-	-	-	-	-	-	-	-	-	-	-	-	-	-	-	-	-	-	-	-	-	-	-	-	-	-	-	-	-	-	-	-
MB-4548	a	CT/RT	21.7769	0	-	-	-	-	-	-	-	-	-	-	-	-	-	-	-	-	-	-	-	-	-	-	-	-	-	-	-	-	-	-	-	-	-	-	-	-	-	-	-	-	-	-	-	-	-
MB-4622	a	CT/RT	18.7598	0	-	-	-	-	-	-	1	-	-	-	-	-	-	-	-	-	-	-	-	-	-	-	-	-	-	-	-	-	-	-	-	-	-	-	-	-	-	-	-	-	-	-	-	-	-
MB-4660	d-d.s.	CT/RT	3.27447	1	-	-	-	-	-	-	-	-	-	-	-	-	-	-	-	-	-	-	-	-	-	-	-	-	-	-	-	-	-	-	-	-	-	-	-	-	-	-	-	-	-	-	-	-	-
MB-4711	d-d.s.	CT/RT	2.58453	1	-	-	-	-	-	-	-	-	-	-	-	-	-	-	-	-	-	-	-	-	-	-	-	-	-	-	-	-	-	-	-	-	-	-	-	-	-	-	-	-	-	-	-	-	-
MB-4732	a	CT/RT	12.3094	0	-	-	-	-	-	-	1	-	-	-	-	-	-	-	-	-	-	-	-	-	-	-	-	-	-	-	-	-	-	-	-	-	-	-	-	-	-	-	-	-	-	-	-	-	-
MB-4745	d-d.s.	CT/RT	3.50445	1	-	-	-	-	-	-	1	1	-	-	-	-	-	-	-	-	-	-	-	-	-	-	-	-	-	-	-	-	-	-	-	-	-	-	-	-	-	-	-	-	-	-	-	-	-
MB-4763	a	CT/RT	8.38604	0	-	-	-	-	-	-	0	-	-	-	-	-	-	-	-	-	-	-	-	-	-	-	-	-	-	-	-	-	-	-	-	-	-	-	-	-	-	-	-	-	-	-	-	-	-
MB-4792	d-d.s.	CT/RT	3.33744	1	-	-	-	-	-	-	-	-	-	-	-	-	-	-	-	-	-	-	-	-	-	-	-	-	-	-	-	-	-	-	-	-	-	-	-	-	-	-	-	-	-	-	-	-	-
MB-4904	d-o.c.	CT/RT	10.6146	1	-	-	-	-	-	-	-	-	-	-	-	-	-	-	-	-	-	-	-	-	-	-	-	-	-	-	-	-	-	-	-	-	-	-	-	-	-	-	-	-	-	-	-	-	-
MB-4911	d-d.s.	CT/RT	2.58179	1	-	-	-	-	-	-	0	1	-	-	-	-	-	-	-	-	-	-	-	-	-	-	-	-	-	-	-	-	-	-	-	-	-	-	-	-	-	-	-	-	-	-	-	-	-
MB-4938	d-d.s.	CT/RT	5.79877	1	-	-	-	-	-	-	1	1	-	-	-	-	-	-	-	-	-	-	-	-	-	-	-	-	-	-	-	-	-	-	-	-	-	-	-	-	-	-	-	-	-	-	-	-	-
MB-4993	d-d.s.	CT/RT	6.17933	1	-	-	-	-	-	-	1	1	-	-	-	-	-	-	-	-	-	-	-	-	-	-	-	-	-	-	-	-	-	-	-	-	-	-	-	-	-	-	-	-	-	-	-	-	-
MB-5004	a	CT/RT	15.8303	0	-	-	-	-	-	-	0	-	-	-	-	-	-	-	-	-	-	-	-	-	-	-	-	-	-	-	-	-	-	-	-	-	-	-	-	-	-	-	-	-	-	-	-	-	-
MB-5008	a	CT/RT	15.7755	0	-	-	-	-	-	-	-	-	-	-	-	-	-	-	-	-	-	-	-	-	-	-	-	-	-	-	-	-	-	-	-	-	-	-	-	-	-	-	-	-	-	-	-	-	-
MB-5063	a	CT/RT	15.6468	0	-	-	-	-	-	-	-	-	-	-	-	-	-	-	-	-	-	-	-	-	-	-	-	-	-	-	-	-	-	-	-	-	-	-	-	-	-	-	-	-	-	-	-	-	-
MB-5076	d-d.s.	CT/RT	2.20671	1	-	-	-	-	-	-	0	1	-	-	-	-	-	-	-	-	-	-	-	-	-	-	-	-	-	-	-	-	-	-	-	-	-	-	-	-	-	-	-	-	-	-	-	-	-
MB-5115	a	CT/RT	6.35729	0	-	-	-	-	-	-	1	-	-	-	-	-	-	-	-	-	-	-	-	-	-	-	-	-	-	-	-	-	-	-	-	-	-	-	-	-	-	-	-	-	-	-	-	-	-
MB-5120	d-d.s.	CT/RT	2.28337	1	-	-	-	-	-	-	0	0	-	-	-	-	-	-	-	-	-	-	-	-	-	-	-	-	-	-	-	-	-	-	-	-	-	-	-	-	-	-	-	-	-	-	-	-	-
MB-5126	d-d.s.	CT/RT	2.2423	1	-	-	-	-	-	-	1	1	-	-	-	-	-	-	-	-	-	-	-	-	-	-	-	-	-	-	-	-	-	-	-	-	-	-	-	-	-	-	-	-	-	-	-	-	-
MB-5137	a	CT/RT	3.55373	0	-	-	-	-	-	-	1	-	-	-	-	-	-	-	-	-	-	-	-	-	-	-	-	-	-	-	-	-	-	-	-	-	-	-	-	-	-	-	-	-	-	-	-	-	-
MB-5223	d-d.s.	CT/RT	11.8823	1	-	-	-	-	-	-	0	0	-	-	-	-	-	-	-	-	-	-	-	-	-	-	-	-	-	-	-	-	-	-	-	-	-	-	-	-	-	-	-	-	-	-	-	-	-
MB-5238	d-d.s.	CT/RT	3.62491	1	-	-	-	-	-	-	1	1	-	-	-	-	-	-	-	-	-	-	-	-	-	-	-	-	-	-	-	-	-	-	-	-	-	-	-	-	-	-	-	-	-	-	-	-	-
MB-5259	d-d.s.	CT/RT	3.79192	1	-	-	-	-	-	-	0	1	-	-	-	-	-	-	-	-	-	-	-	-	-	-	-	-	-	-	-	-	-	-	-	-	-	-	-	-	-	-	-	-	-	-	-	-	-
MB-5329	d-d.s.	CT/RT	3.75633	1	-	-	-	-	-	-	1	1	-	-	-	-	-	-	-	-	-	-	-	-	-	-	-	-	-	-	-	-	-	-	-	-	-	-	-	-	-	-	-	-	-	-	-	-	-
MB-5346	a	CT/RT	13.9411	0	-	-	-	-	-	-	-	-	-	-	-	-	-	-	-	-	-	-	-	-	-	-	-	-	-	-	-	-	-	-	-	-	-	-	-	-	-	-	-	-	-	-	-	-	-
MB-5378	d-d.s.	CT/RT	1.00753	1	-	-	-	-	-	-	0	1	-	-	-	-	-	-	-	-	-	-	-	-	-	-	-	-	-	-	-	-	-	-	-	-	-	-	-	-	-	-	-	-	-	-	-	-	-
MB-5387	d-d.s.	CT/RT	3.74812	1	-	-	-	-	-	-	1	0	-	-	-	-	-	-	-	-	-	-	-	-	-	-	-	-	-	-	-	-	-	-	-	-	-	-	-	-	-	-	-	-	-	-	-	-	-
MB-5417	a	CT/RT	8.79398	0	-	-	-	-	-	-	0	-	-	-	-	-	-	-	-	-	-	-	-	-	-	-	-	-	-	-	-	-	-	-	-	-	-	-	-	-	-	-	-	-	-	-	-	-	-
MB-5440	a	CT/RT	9.61259	0	-	-	-	-	-	-	-	-	-	-	-	-	-	-	-	-	-	-	-	-	-	-	-	-	-	-	-	-	-	-	-	-	-	-	-	-	-	-	-	-	-	-	-	-	-
MB-5442	a	CT/RT	14.2204	0	-	-	-	-	-	-	0	-	-	-	-	-	-	-	-	-	-	-	-	-	-	-	-	-	-	-	-	-	-	-	-	-	-	-	-	-	-	-	-	-	-	-	-	-	-
MB-5453	d-d.s.	CT/RT	4.70637	1	-	-	-	-	-	-	-	-	-	-	-	-	-	-	-	-	-	-	-	-	-	-	-	-	-	-	-	-	-	-	-	-	-	-	-	-	-	-	-	-	-	-	-	-	-
MB-5468	a	CT/RT	8.16153	0	-	-	-	-	-	-	1	-	-	-	-	-	-	-	-	-	-	-	-	-	-	-	-	-	-	-	-	-	-	-	-	-	-	-	-	-	-	-	-	-	-	-	-	-	-
MB-5482	d-d.s.	CT/RT	1.45106	1	-	-	-	-	-	-	1	1	-	-	-	-	-	-	-	-	-	-	-	-	-	-	-	-	-	-	-	-	-	-	-	-	-	-	-	-	-	-	-	-	-	-	-	-	-
MB-5483	d-d.s.	CT/RT	3.48528	1	-	-	-	-	-	-	0	1	-	-	-	-	-	-	-	-	-	-	-	-	-	-	-	-	-	-	-	-	-	-	-	-	-	-	-	-	-	-	-	-	-	-	-	-	-
MB-5529	d-d.s.	CT/RT	1.21561	1	-	-	-	-	-	-	1	1	-	-	-	-	-	-	-	-	-	-	-	-	-	-	-	-	-	-	-	-	-	-	-	-	-	-	-	-	-	-	-	-	-	-	-	-	-
MB-5547	a	CT/RT	8.09582	0	-	-	-	-	-	-	-	-	-	-	-	-	-	-	-	-	-	-	-	-	-	-	-	-	-	-	-	-	-	-	-	-	-	-	-	-	-	-	-	-	-	-	-	-	-
MB-5549	d-d.s.	CT/RT	7.30459	1	-	-	-	-	-	-	1	0	-	-	-	-	-	-	-	-	-	-	-	-	-	-	-	-	-	-	-	-	-	-	-	-	-	-	-	-	-	-	-	-	-	-	-	-	-
MB-5559	d-d.s.	CT/RT	1.54689	1	-	-	-	-	-	-	-	-	-	-	-	-	-	-	-	-	-	-	-	-	-	-	-	-	-	-	-	-	-	-	-	-	-	-	-	-	-	-	-	-	-	-	-	-	-
MB-5593	d-d.s.	CT/RT	7.59754	1	-	-	-	-	-	-	-	-	-	-	-	-	-	-	-	-	-	-	-	-	-	-	-	-	-	-	-	-	-	-	-	-	-	-	-	-	-	-	-	-	-	-	-	-	-
MB-5602	a	CT/RT	12.783	0	-	-	-	-	-	-	0	-	-	-	-	-	-	-	-	-	-	-	-	-	-	-	-	-	-	-	-	-	-	-	-	-	-	-	-	-	-	-	-	-	-	-	-	-	-
MB-5616	a	CT/RT	13.0815	0	-	-	-	-	-	-	0	-	-	-	-	-	-	-	-	-	-	-	-	-	-	-	-	-	-	-	-	-	-	-	-	-	-	-	-	-	-	-	-	-	-	-	-	-	-
MB-5633	d-d.s.	CT/RT	2.87748	1	-	-	-	-	-	-	-	-	-	-	-	-	-	-	-	-	-	-	-	-	-	-	-	-	-	-	-	-	-	-	-	-	-	-	-	-	-	-	-	-	-	-	-	-	-
MB-6055	a	CT/RT	1.7577	0	-	-	-	-	-	-	-	-	-	-	-	-	-	-	-	-	-	-	-	-	-	-	-	-	-	-	-	-	-	-	-	-	-	-	-	-	-	-	-	-	-	-	-	-	-
MB-6100	d-d.s.	CT/RT	0.826831	1	-	-	-	-	-	-	-	-	-	-	-	-	-	-	-	-	-	-	-	-	-	-	-	-	-	-	-	-	-	-	-	-	-	-	-	-	-	-	-	-	-	-	-	-	-
MB-6194	d-d.s.	CT/RT	4.30938	1	-	-	-	-	-	-	-	-	-	-	-	-	-	-	-	-	-	-	-	-	-	-	-	-	-	-	-	-	-	-	-	-	-	-	-	-	-	-	-	-	-	-	-	-	-
MB-6223	a	CT/RT	10.5024	0	-	-	-	-	-	-	-	-	-	-	-	-	-	-	-	-	-	-	-	-	-	-	-	-	-	-	-	-	-	-	-	-	-	-	-	-	-	-	-	-	-	-	-	-	-
MB-6224	d-d.s.	CT/RT	2.91307	1	-	-	-	-	-	-	-	-	-	-	-	-	-	-	-	-	-	-	-	-	-	-	-	-	-	-	-	-	-	-	-	-	-	-	-	-	-	-	-	-	-	-	-	-	-
MB-6239	a	CT/RT	9.9165	0	-	-	-	-	-	-	-	-	-	-	-	-	-	-	-	-	-	-	-	-	-	-	-	-	-	-	-	-	-	-	-	-	-	-	-	-	-	-	-	-	-	-	-	-	-
MB-6242	a	CT/RT	7.21971	0	-	-	-	-	-	-	-	-	-	-	-	-	-	-	-	-	-	-	-	-	-	-	-	-	-	-	-	-	-	-	-	-	-	-	-	-	-	-	-	-	-	-	-	-	-
MB-6251	d-d.s.	CT/RT	1.20739	1	-	-	-	-	-	-	-	-	-	-	-	-	-	-	-	-	-	-	-	-	-	-	-	-	-	-	-	-	-	-	-	-	-	-	-	-	-	-	-	-	-	-	-	-	-
MB-6272	d-d.s.	CT/RT	1.83984	1	-	-	-	-	-	-	-	-	-	-	-	-	-	-	-	-	-	-	-	-	-	-	-	-	-	-	-	-	-	-	-	-	-	-	-	-	-	-	-	-	-	-	-	-	-
MB-6280	d-d.s.	CT/RT	2.28884	1	-	-	-	-	-	-	-	-	-	-	-	-	-	-	-	-	-	-	-	-	-	-	-	-	-	-	-	-	-	-	-	-	-	-	-	-	-	-	-	-	-	-	-	-	-
MB-6287	d-d.s.	CT/RT	2.89117	1	-	-	-	-	-	-	-	-	-	-	-	-	-	-	-	-	-	-	-	-	-	-	-	-	-	-	-	-	-	-	-	-	-	-	-	-	-	-	-	-	-	-	-	-	-
MB-6305	a	CT/RT	7.27721	0	-	-	-	-	-	-	-	-	-	-	-	-	-	-	-	-	-	-	-	-	-	-	-	-	-	-	-	-	-	-	-	-	-	-	-	-	-	-	-	-	-	-	-	-	-
MB-6336	d-d.s.	CT/RT	1.41273	1	-	-	-	-	-	-	-	-	-	-	-	-	-	-	-	-	-	-	-	-	-	-	-	-	-	-	-	-	-	-	-	-	-	-	-	-	-	-	-	-	-	-	-	-	-
MB-6337	a	CT/RT	4.33128	0	-	-	-	-	-	-	-	-	-	-	-	-	-	-	-	-	-	-	-	-	-	-	-	-	-	-	-	-	-	-	-	-	-	-	-	-	-	-	-	-	-	-	-	-	-
MB-6363	d-d.s.	CT/RT	1.37166	1	-	-	-	-	-	-	-	-	-	-	-	-	-	-	-	-	-	-	-	-	-	-	-	-	-	-	-	-	-	-	-	-	-	-	-	-	-	-	-	-	-	-	-	-	-
MB-7007	a	CT/RT	4.81314	0	-	-	-	-	-	-	-	-	-	-	-	-	-	-	-	-	-	-	-	-	-	-	-	-	-	-	-	-	-	-	-	-	-	-	-	-	-	-	-	-	-	-	-	-	-
MB-7009	d-d.s.	CT/RT	4.49829	1	-	-	-	-	-	-	-	-	-	-	-	-	-	-	-	-	-	-	-	-	-	-	-	-	-	-	-	-	-	-	-	-	-	-	-	-	-	-	-	-	-	-	-	-	-
MB-7012	d-d.s.	CT/RT	1.62902	1	-	-	-	-	-	-	-	-	-	-	-	-	-	-	-	-	-	-	-	-	-	-	-	-	-	-	-	-	-	-	-	-	-	-	-	-	-	-	-	-	-	-	-	-	-
MB-7017	a	CT/RT	4.94182	0	-	-	-	-	-	-	-	-	-	-	-	-	-	-	-	-	-	-	-	-	-	-	-	-	-	-	-	-	-	-	-	-	-	-	-	-	-	-	-	-	-	-	-	-	-
MB-7018	d-d.s.	CT/RT	5.84531	1	-	-	-	-	-	-	-	-	-	-	-	-	-	-	-	-	-	-	-	-	-	-	-	-	-	-	-	-	-	-	-	-	-	-	-	-	-	-	-	-	-	-	-	-	-
MB-7023	d-d.s.	CT/RT	2.19849	1	-	-	-	-	-	-	-	-	-	-	-	-	-	-	-	-	-	-	-	-	-	-	-	-	-	-	-	-	-	-	-	-	-	-	-	-	-	-	-	-	-	-	-	-	-
MB-7027	d-d.s.	CT/RT	3.01985	1	-	-	-	-	-	-	-	-	-	-	-	-	-	-	-	-	-	-	-	-	-	-	-	-	-	-	-	-	-	-	-	-	-	-	-	-	-	-	-	-	-	-	-	-	-
MB-7031	a	CT/RT	7.01164	0	-	-	-	-	-	-	-	-	-	-	-	-	-	-	-	-	-	-	-	-	-	-	-	-	-	-	-	-	-	-	-	-	-	-	-	-	-	-	-	-	-	-	-	-	-
MB-7035	d-d.s.	CT/RT	2.63381	1	-	-	-	-	-	-	-	-	-	-	-	-	-	-	-	-	-	-	-	-	-	-	-	-	-	-	-	-	-	-	-	-	-	-	-	-	-	-	-	-	-	-	-	-	-
MB-7036	a	CT/RT	5.8371	0	-	-	-	-	-	-	-	-	-	-	-	-	-	-	-	-	-	-	-	-	-	-	-	-	-	-	-	-	-	-	-	-	-	-	-	-	-	-	-	-	-	-	-	-	-
MB-7038	a	CT/RT	6.65572	0	-	-	-	-	-	-	-	-	-	-	-	-	-	-	-	-	-	-	-	-	-	-	-	-	-	-	-	-	-	-	-	-	-	-	-	-	-	-	-	-	-	-	-	-	-
MB-7059	a	CT/RT	9.80151	0	-	-	-	-	-	-	-	-	-	-	-	-	-	-	-	-	-	-	-	-	-	-	-	-	-	-	-	-	-	-	-	-	-	-	-	-	-	-	-	-	-	-	-	-	-
MB-7066	a	CT/RT	7.37303	0	-	-	-	-	-	-	-	-	-	-	-	-	-	-	-	-	-	-	-	-	-	-	-	-	-	-	-	-	-	-	-	-	-	-	-	-	-	-	-	-	-	-	-	-	-
MB-7082	a	CT/RT	8.07118	0	-	-	-	-	-	-	-	-	-	-	-	-	-	-	-	-	-	-	-	-	-	-	-	-	-	-	-	-	-	-	-	-	-	-	-	-	-	-	-	-	-	-	-	-	-
MB-7089	a	CT/RT	9.76591	0	-	-	-	-	-	-	-	-	-	-	-	-	-	-	-	-	-	-	-	-	-	-	-	-	-	-	-	-	-	-	-	-	-	-	-	-	-	-	-	-	-	-	-	-	-
MB-7090	a	CT/RT	9.01574	0	-	-	-	-	-	-	-	-	-	-	-	-	-	-	-	-	-	-	-	-	-	-	-	-	-	-	-	-	-	-	-	-	-	-	-	-	-	-	-	-	-	-	-	-	-
MB-7145	a	CT/RT	11.3621	0	-	-	-	-	-	-	-	-	-	-	-	-	-	-	-	-	-	-	-	-	-	-	-	-	-	-	-	-	-	-	-	-	-	-	-	-	-	-	-	-	-	-	-	-	-
MB-7155	a	CT/RT	12.3012	0	-	-	-	-	-	-	-	-	-	-	-	-	-	-	-	-	-	-	-	-	-	-	-	-	-	-	-	-	-	-	-	-	-	-	-	-	-	-	-	-	-	-	-	-	-
MB-7165	a	CT/RT	12.0876	0	-	-	-	-	-	-	-	-	-	-	-	-	-	-	-	-	-	-	-	-	-	-	-	-	-	-	-	-	-	-	-	-	-	-	-	-	-	-	-	-	-	-	-	-	-
MB-7260	a	CT/RT	2.55989	0	-	-	-	-	-	-	-	-	-	-	-	-	-	-	-	-	-	-	-	-	-	-	-	-	-	-	-	-	-	-	-	-	-	-	-	-	-	-	-	-	-	-	-	-	-
MB-7267	a	CT/RT	15.9644	0	-	-	-	-	-	-	-	-	-	-	-	-	-	-	-	-	-	-	-	-	-	-	-	-	-	-	-	-	-	-	-	-	-	-	-	-	-	-	-	-	-	-	-	-	-
MB-7273	a	CT/RT	17.1006	0	-	-	-	-	-	-	-	-	-	-	-	-	-	-	-	-	-	-	-	-	-	-	-	-	-	-	-	-	-	-	-	-	-	-	-	-	-	-	-	-	-	-	-	-	-
MB-0056	a	HT	5.20192	0	-	-	-	-	-	-	-	-	-	-	-	-	-	-	-	0	0	0	0	0	0	0	0	0	0	0	0	-	-	-	-	-	-	0	0	0	0	0	1	0	0	0	0	0	0
MB-0064	a	HT	3.88775	0	-	-	-	-	-	-	-	-	-	-	-	-	-	-	-	0	0	1	0	1	0	0	0	1	0	1	0	-	-	-	-	-	-	0	0	1	0	1	0	0	0	1	0	1	0
MB-0107	a	HT	5.10883	0	-	-	-	-	-	-	-	-	-	-	-	-	-	-	-	0	0	0	0	0	0	0	0	0	0	0	0	-	-	-	-	-	-	0	0	0	0	0	0	0	0	0	0	0	0
MB-0111	a	HT	8.61875	0	-	-	-	-	-	-	-	-	-	-	-	-	-	-	-	0	0	0	0	0	0	0	0	0	0	0	0	-	-	-	-	-	-	0	0	0	0	0	0	0	0	0	0	0	0
MB-0114	a	HT	1.10062	0	-	-	-	-	-	-	-	-	-	-	-	-	-	-	-	1	0	1	0	1	0	1	0	1	0	1	0	-	-	-	-	-	-	1	0	1	0	1	0	1	0	1	0	1	1
MB-0123	a	HT	6.91855	0	-	-	-	-	-	-	0	-	-	-	-	-	-	-	-	0	0	0	0	0	0	0	0	0	0	0	1	-	-	-	-	-	-	0	0	0	0	0	0	0	0	0	0	0	0
MB-0125	a	HT	0.134155	0	-	-	-	-	-	-	-	-	-	-	-	-	-	-	-	1	0	1	0	1	0	1	0	1	0	1	0	-	-	-	-	-	-	1	0	1	0	1	0	1	0	1	0	1	1
MB-0130	a	HT	5.11978	0	-	-	-	-	-	-	-	-	-	-	-	-	-	-	-	0	0	0	0	0	0	0	0	0	0	0	0	-	-	-	-	-	-	0	0	0	0	0	0	0	0	0	0	0	0
MB-0136	a	HT	6.21766	0	-	-	-	-	-	-	0	-	-	-	-	-	-	-	-	0	0	0	0	0	0	0	0	0	0	0	0	-	-	-	-	-	-	0	0	0	0	0	0	0	0	0	0	0	1
MB-0138	a	HT	3.84668	0	-	-	-	-	-	-	0	-	-	-	-	-	-	-	-	0	0	1	0	1	0	0	0	1	0	1	0	-	-	-	-	-	-	0	0	1	0	1	0	0	0	1	0	1	1
MB-0150	a	HT	6.54894	0	-	-	-	-	-	-	0	-	-	-	-	-	-	-	-	0	0	0	0	0	0	0	0	0	0	0	0	-	-	-	-	-	-	0	0	0	0	0	0	0	0	0	0	0	0
MB-0154	a	HT	5.15811	0	-	-	-	-	-	-	0	-	-	-	-	-	-	-	-	0	0	0	0	0	0	0	0	0	0	0	0	-	-	-	-	-	-	0	0	0	0	0	0	0	1	0	0	0	0
MB-0169	a	HT	6.06434	0	-	-	-	-	-	-	-	-	-	-	-	-	-	-	-	0	0	0	0	0	0	0	0	0	0	0	0	-	-	-	-	-	-	0	0	0	0	0	0	0	0	0	0	0	0
MB-0175	a	HT	5.94387	0	-	-	-	-	-	-	-	-	-	-	-	-	-	-	-	0	0	0	0	0	0	0	0	0	0	0	0	-	-	-	-	-	-	0	0	0	0	0	0	0	0	0	0	0	0
MB-0184	a	HT	6.28884	0	-	-	-	-	-	-	0	-	-	-	-	-	-	-	-	0	0	0	0	0	0	0	0	0	0	0	0	-	-	-	-	-	-	0	0	0	0	0	0	0	0	0	0	0	0
MB-0207	a	HT	9.19644	0	-	-	-	-	-	-	0	-	-	-	-	-	-	-	-	0	0	0	0	0	0	0	0	0	0	0	1	-	-	-	-	-	-	0	0	0	0	0	0	0	0	0	0	0	0
MB-0209	a	HT	5.46201	0	-	-	-	-	-	-	0	-	-	-	-	-	-	-	-	0	0	0	0	0	0	0	0	0	0	0	0	-	-	-	-	-	-	0	0	0	0	0	1	0	0	0	0	0	0
MB-0224	a	HT	2.75975	0	-	-	-	-	-	-	0	-	-	-	-	-	-	-	-	1	0	1	0	1	0	1	0	1	0	1	1	-	-	-	-	-	-	1	0	1	0	1	0	1	0	1	0	1	0
MB-0225	a	HT	12.0411	0	-	-	-	-	-	-	0	-	-	-	-	-	-	-	-	0	0	0	0	0	0	0	0	0	0	0	1	-	-	-	-	-	-	0	0	0	0	0	0	0	0	0	0	0	1
MB-0227	a	HT	5.75496	0	-	-	-	-	-	-	-	-	-	-	-	-	-	-	-	0	0	0	0	0	0	0	0	0	0	0	0	-	-	-	-	-	-	0	0	0	0	0	0	0	0	0	0	0	0
MB-0233	d	HT	5.94935	1	-	-	-	-	-	-	-	-	-	-	-	-	-	-	-	0	0	0	0	0	0	0	0	0	0	0	0	-	-	-	-	-	-	0	0	0	0	0	0	0	0	0	0	0	0
MB-0242	a	HT	6.0178	0	-	-	-	-	-	-	-	-	-	-	-	-	-	-	-	0	0	0	0	0	0	0	0	0	0	0	0	-	-	-	-	-	-	0	0	0	0	0	0	0	0	0	0	0	0
MB-0244	a	HT	6.30253	0	-	-	-	-	-	-	-	-	-	-	-	-	-	-	-	0	0	0	0	0	0	0	0	0	0	0	0	-	-	-	-	-	-	0	0	0	0	0	0	0	0	0	0	0	0
MB-0245	a	HT	8.92266	0	-	-	-	-	-	-	-	-	-	-	-	-	-	-	-	0	0	0	0	0	0	0	0	0	0	0	0	-	-	-	-	-	-	0	0	0	0	0	0	0	0	0	0	0	1
MB-0253	a	HT	8.11773	0	-	-	-	-	-	-	-	-	-	-	-	-	-	-	-	0	0	0	0	0	0	0	0	0	0	0	1	-	-	-	-	-	-	0	0	0	0	0	0	0	0	0	0	0	1
MB-0256	a	HT	10.809	0	-	-	-	-	-	-	-	-	-	-	-	-	-	-	-	0	0	0	0	0	0	0	0	0	0	0	0	-	-	-	-	-	-	0	0	0	0	0	1	0	1	0	0	0	1
MB-0262	a	HT	9.61259	0	-	-	-	-	-	-	-	-	-	-	-	-	-	-	-	0	0	0	1	0	0	0	0	0	1	0	1	-	-	-	-	-	-	0	0	0	0	0	0	0	0	0	0	0	1
MB-0263	a	HT	6.77892	0	-	-	-	-	-	-	-	-	-	-	-	-	-	-	-	0	0	0	0	0	0	0	0	0	0	0	0	-	-	-	-	-	-	0	0	0	0	0	0	0	0	0	0	0	0
MB-0293	a	HT	5.24846	0	-	-	-	-	-	-	-	-	-	-	-	-	-	-	-	0	0	0	0	0	0	0	0	0	0	0	0	-	-	-	-	-	-	0	0	0	0	0	0	0	0	0	0	0	0
MB-0295	a	HT	8.31485	0	-	-	-	-	-	-	0	-	-	-	-	-	-	-	-	0	0	0	0	0	0	0	0	0	0	0	0	-	-	-	-	-	-	0	0	0	0	0	0	0	0	0	0	0	0
MB-0303	a	HT	4.8679	0	-	-	-	-	-	-	-	-	-	-	-	-	-	-	-	0	0	0	0	1	0	0	0	0	0	1	0	-	-	-	-	-	-	0	0	0	0	1	0	0	0	0	0	1	1
MB-0309	d-o.c.	HT	3.47707	1	-	-	-	-	-	-	-	-	-	-	-	-	-	-	-	0	0	1	0	1	0	0	0	1	0	1	0	-	-	-	-	-	-	0	0	1	0	1	0	0	0	1	0	1	0
MB-0311	a	HT	5.81793	0	-	-	-	-	-	-	0	-	-	-	-	-	-	-	-	0	0	0	0	0	0	0	0	0	0	0	0	-	-	-	-	-	-	0	0	0	0	0	0	0	0	0	1	0	1
MB-0312	a	HT	9.79055	0	-	-	-	-	-	-	0	-	-	-	-	-	-	-	-	0	0	0	0	0	0	0	0	0	0	0	0	-	-	-	-	-	-	0	0	0	0	0	0	0	0	0	0	0	1
MB-0313	a	HT	9.10335	0	-	-	-	-	-	-	0	-	-	-	-	-	-	-	-	0	0	0	0	0	0	0	0	0	0	0	0	-	-	-	-	-	-	0	0	0	1	0	0	0	0	0	0	0	1
MB-0329	a	HT	2.86927	0	-	-	-	-	-	-	-	-	-	-	-	-	-	-	-	1	0	1	0	1	0	1	0	1	0	1	0	-	-	-	-	-	-	1	0	1	0	1	1	1	0	1	0	1	0
MB-0343	d-d.s.	HT	7.48528	1	-	-	-	-	-	-	-	-	-	-	-	-	-	-	-	0	0	0	0	0	0	0	0	0	0	0	0	-	-	-	-	-	-	0	0	0	0	0	0	0	0	0	0	0	1
MB-0349	a	HT	5.05955	0	-	-	-	-	-	-	0	-	-	-	-	-	-	-	-	0	0	0	0	0	0	0	0	0	0	0	0	-	-	-	-	-	-	0	0	0	0	0	0	0	0	0	0	0	0
MB-0366	a	HT	5.1937	0	-	-	-	-	-	-	0	-	-	-	-	-	-	-	-	0	0	0	0	0	0	0	0	0	0	0	0	-	-	-	-	-	-	0	0	0	0	0	0	0	0	0	0	0	0
MB-0374	a	HT	0.117728	0	-	-	-	-	-	-	0	-	-	-	-	-	-	-	-	1	0	1	0	1	0	1	0	1	0	1	0	-	-	-	-	-	-	1	0	1	0	1	0	1	0	1	0	1	0
MB-0383	a	HT	5.92197	0	-	-	-	-	-	-	0	-	-	-	-	-	-	-	-	0	0	0	0	0	0	0	0	0	0	0	1	-	-	-	-	-	-	0	0	0	0	0	1	0	0	0	0	0	0
MB-0421	a	HT	5.30595	0	-	-	-	-	-	-	-	-	-	-	-	-	-	-	-	0	0	0	0	0	0	0	0	0	0	0	0	-	-	-	-	-	-	0	0	0	0	0	0	0	0	0	0	0	0
MB-0423	a	HT	5.31143	0	-	-	-	-	-	-	0	-	-	-	-	-	-	-	-	0	0	0	0	0	0	0	0	0	0	0	1	-	-	-	-	-	-	0	0	0	0	0	0	0	0	0	1	0	1
MB-0432	a	HT	4.53114	0	-	-	-	-	-	-	0	-	-	-	-	-	-	-	-	0	0	0	0	1	0	0	0	0	0	1	1	-	-	-	-	-	-	0	0	0	0	1	0	0	0	0	0	1	0
MB-0435	a	HT	5.36345	0	-	-	-	-	-	-	-	-	-	-	-	-	-	-	-	0	0	0	0	0	0	0	0	0	0	0	1	-	-	-	-	-	-	0	0	0	0	0	0	0	0	0	0	0	0
MB-0439	a	HT	5.86721	0	-	-	-	-	-	-	0	-	-	-	-	-	-	-	-	0	0	0	0	0	0	0	0	0	0	0	1	-	-	-	-	-	-	0	0	0	0	0	0	0	0	0	0	0	0
MB-0442	a	HT	5.21013	0	-	-	-	-	-	-	-	-	-	-	-	-	-	-	-	0	0	0	0	0	0	0	0	0	0	0	0	-	-	-	-	-	-	0	0	0	0	0	0	0	0	0	0	0	0
MB-0451	a	HT	4.11225	0	-	-	-	-	-	-	1	-	-	-	-	-	-	-	-	0	0	0	0	1	0	0	0	0	0	1	0	-	-	-	-	-	-	0	0	0	0	1	0	0	0	0	0	1	1
MB-0465	d-d.s.	HT	2.34908	1	-	-	-	-	-	-	1	1	-	-	-	-	-	-	-	1	0	1	0	1	0	1	0	1	0	1	1	-	-	-	-	-	-	1	0	1	0	1	0	1	0	1	0	1	1
MB-0499	a	HT	6.09172	0	-	-	-	-	-	-	-	-	-	-	-	-	-	-	-	0	0	0	0	0	0	0	0	0	0	0	0	-	-	-	-	-	-	0	0	0	0	0	0	0	0	0	0	0	0
MB-0508	a	HT	3.8193	0	-	-	-	-	-	-	-	-	-	-	-	-	-	-	-	0	0	1	0	1	0	0	0	1	0	1	0	-	-	-	-	-	-	0	0	1	0	1	0	0	0	1	0	1	1
MB-0549	a	HT	2.29706	0	-	-	-	-	-	-	1	-	-	-	-	-	-	-	-	1	0	1	0	1	0	1	0	1	0	1	0	-	-	-	-	-	-	1	0	1	0	1	0	1	0	1	1	1	1
MB-0554	d-o.c.	HT	9.13073	1	-	-	-	-	-	-	-	-	-	-	-	-	-	-	-	0	0	0	0	0	0	0	0	0	0	0	0	-	-	-	-	-	-	0	0	0	0	0	0	0	0	0	0	0	0
MB-0568	a	HT	6.43943	0	-	-	-	-	-	-	0	-	-	-	-	-	-	-	-	0	0	0	0	0	0	0	0	0	0	0	0	-	-	-	-	-	-	0	0	0	0	0	0	0	0	0	1	0	0
MB-0583	a	HT	0.15332	0	-	-	-	-	-	-	0	-	-	-	-	-	-	-	-	1	0	1	0	1	0	1	0	1	0	1	0	-	-	-	-	-	-	1	0	1	0	1	0	1	0	1	0	1	0
MB-0584	a	HT	0.747433	0	-	-	-	-	-	-	0	-	-	-	-	-	-	-	-	1	0	1	0	1	0	1	0	1	0	1	1	-	-	-	-	-	-	1	0	1	0	1	1	1	0	1	0	1	1
MB-0591	a	HT	2.67762	0	-	-	-	-	-	-	0	-	-	-	-	-	-	-	-	1	0	1	0	1	1	1	0	1	0	1	1	-	-	-	-	-	-	1	0	1	0	1	1	1	0	1	0	1	1
MB-0603	a	HT	3.87406	0	-	-	-	-	-	-	0	-	-	-	-	-	-	-	-	0	0	1	0	1	0	0	0	1	0	1	1	-	-	-	-	-	-	0	0	1	1	1	0	0	0	1	0	1	1
MB-0605	a	HT	4.6653	0	-	-	-	-	-	-	0	-	-	-	-	-	-	-	-	0	0	0	0	1	0	0	0	0	0	1	0	-	-	-	-	-	-	0	0	0	0	1	0	0	0	0	0	1	1
MB-0606	d-o.c.	HT	2.25599	1	-	-	-	-	-	-	1	0	-	-	-	-	-	-	-	1	0	1	0	1	0	1	0	1	0	1	0	-	-	-	-	-	-	1	0	1	0	1	1	1	1	1	1	1	0
MB-0611	a	HT	1.71389	0	-	-	-	-	-	-	-	-	-	-	-	-	-	-	-	1	0	1	0	1	0	1	0	1	0	1	0	-	-	-	-	-	-	1	0	1	0	1	0	1	0	1	0	1	0
MB-0617	a	HT	2.5243	0	-	-	-	-	-	-	-	-	-	-	-	-	-	-	-	1	0	1	0	1	0	1	0	1	0	1	0	-	-	-	-	-	-	1	0	1	0	1	0	1	0	1	0	1	0
MB-0618	a	HT	4.27379	0	-	-	-	-	-	-	0	-	-	-	-	-	-	-	-	0	0	0	0	1	0	0	0	0	0	1	0	-	-	-	-	-	-	0	0	0	0	1	0	0	0	0	0	1	0
MB-0624	a	HT	3.53457	0	-	-	-	-	-	-	0	-	-	-	-	-	-	-	-	0	0	1	0	1	0	0	0	1	0	1	0	-	-	-	-	-	-	0	0	1	0	1	0	0	0	1	0	1	0
MB-0635	a	HT	3.20602	0	-	-	-	-	-	-	0	-	-	-	-	-	-	-	-	0	0	1	0	1	0	0	0	1	0	1	0	-	-	-	-	-	-	0	0	1	0	1	0	0	0	1	0	1	1
MB-0652	a	HT	2.37372	0	-	-	-	-	-	-	-	-	-	-	-	-	-	-	-	1	0	1	0	1	0	1	0	1	0	1	0	-	-	-	-	-	-	1	0	1	0	1	0	1	0	1	0	1	0
MB-0661	d-d.s.	HT	1.64271	1	-	-	-	-	-	-	-	-	-	-	-	-	-	-	-	1	0	1	0	1	0	1	0	1	0	1	0	-	-	-	-	-	-	1	0	1	0	1	0	1	0	1	0	1	0
MB-0882	d	HT	3.47981	1	-	-	-	-	-	-	1	0	-	-	-	-	-	-	-	0	0	1	0	1	0	0	0	1	0	1	0	-	-	-	-	-	-	0	0	1	0	1	0	0	0	1	0	1	1
MB-0885	d	HT	5.74401	1	-	-	-	-	-	-	-	-	-	-	-	-	-	-	-	0	0	0	0	0	0	0	0	0	0	0	0	-	-	-	-	-	-	0	0	0	0	0	1	0	0	0	0	0	0
MB-0891	a	HT	8.97194	0	-	-	-	-	-	-	0	-	-	-	-	-	-	-	-	0	0	0	0	0	0	0	0	0	0	0	0	-	-	-	-	-	-	0	0	0	0	0	0	0	0	0	0	0	0
MB-0904	a	HT	7.06913	0	-	-	-	-	-	-	0	-	-	-	-	-	-	-	-	0	0	0	0	0	0	0	0	0	0	0	0	-	-	-	-	-	-	0	0	0	0	0	0	0	0	0	0	0	1
MB-2517	a	HT	14.2971	0	-	-	-	-	-	-	-	-	-	-	-	-	-	-	-	0	0	0	0	0	0	0	0	0	0	0	0	-	-	-	-	-	-	0	0	0	0	0	0	0	0	0	0	0	1
MB-2556	a	HT	14.2259	0	-	-	-	-	-	-	0	-	-	-	-	-	-	-	-	0	0	0	0	0	0	0	0	0	0	0	0	-	-	-	-	-	-	0	0	0	0	0	0	0	0	0	0	0	0
MB-2610	a	HT	14.4887	0	-	-	-	-	-	-	-	-	-	-	-	-	-	-	-	0	0	0	0	0	0	0	0	0	0	0	0	-	-	-	-	-	-	0	0	0	0	0	0	0	0	0	0	0	0
MB-2613	a	HT	13.4209	0	-	-	-	-	-	-	0	-	-	-	-	-	-	-	-	0	0	0	0	0	0	0	0	0	0	0	1	-	-	-	-	-	-	0	0	0	0	0	0	0	0	0	0	0	1
MB-2669	d-d.s.	HT	6.05339	1	-	-	-	-	-	-	0	0	-	-	-	-	-	-	-	0	0	0	0	0	0	0	0	0	0	0	0	-	-	-	-	-	-	0	0	0	0	0	0	0	0	0	0	0	0
MB-2708	d-d.s.	HT	10.9432	1	-	-	-	-	-	-	0	1	-	-	-	-	-	-	-	0	0	0	0	0	0	0	0	0	0	0	0	-	-	-	-	-	-	0	0	0	0	0	0	0	0	0	0	0	0
MB-2752	d-d.s.	HT	6.7269	1	-	-	-	-	-	-	0	0	-	-	-	-	-	-	-	0	0	0	0	0	0	0	0	0	0	0	0	-	-	-	-	-	-	0	0	0	0	0	0	0	0	0	0	0	1
MB-2754	a	HT	14.2724	0	-	-	-	-	-	-	0	-	-	-	-	-	-	-	-	0	0	0	0	0	0	0	0	0	0	0	0	-	-	-	-	-	-	0	0	0	0	0	0	0	0	0	0	0	0
MB-2763	a	HT	12.0684	0	-	-	-	-	-	-	0	-	-	-	-	-	-	-	-	0	0	0	0	0	0	0	0	0	0	0	0	-	-	-	-	-	-	0	0	0	0	0	0	0	0	0	0	0	0
MB-2770	a	HT	13.9849	0	-	-	-	-	-	-	-	-	-	-	-	-	-	-	-	0	0	0	0	0	0	0	0	0	0	0	0	-	-	-	-	-	-	0	0	0	0	0	0	0	0	0	0	0	0
MB-2774	d-o.c.	HT	10.8145	1	-	-	-	-	-	-	0	1	-	-	-	-	-	-	-	0	0	0	0	0	0	0	0	0	0	0	0	-	-	-	-	-	-	0	0	0	0	0	0	0	0	0	0	0	0
MB-2778	a	HT	14.1629	0	-	-	-	-	-	-	-	-	-	-	-	-	-	-	-	0	0	0	0	0	0	0	0	0	0	0	0	-	-	-	-	-	-	0	0	0	0	0	0	0	0	0	0	0	1
MB-2781	d-o.c.	HT	3.32101	1	-	-	-	-	-	-	0	1	-	-	-	-	-	-	-	0	0	1	0	1	0	0	0	1	0	1	1	-	-	-	-	-	-	0	0	1	1	1	1	0	0	1	0	1	1
MB-2792	d-d.s.	HT	9.09788	1	-	-	-	-	-	-	-	-	-	-	-	-	-	-	-	0	0	0	0	0	0	0	0	0	0	0	0	-	-	-	-	-	-	0	0	0	0	0	0	0	0	0	0	0	0
MB-2793	a	HT	13.3224	0	-	-	-	-	-	-	0	-	-	-	-	-	-	-	-	0	0	0	0	0	0	0	0	0	0	0	0	-	-	-	-	-	-	0	0	0	0	0	0	0	0	0	0	0	0
MB-2835	d-o.c.	HT	4.52019	1	-	-	-	-	-	-	0	0	-	-	-	-	-	-	-	0	0	0	0	1	0	0	0	0	0	1	1	-	-	-	-	-	-	0	0	0	0	1	1	0	0	0	0	1	1
MB-2838	a	HT	12.7885	0	-	-	-	-	-	-	0	-	-	-	-	-	-	-	-	0	0	0	0	0	0	0	0	0	0	0	0	-	-	-	-	-	-	0	0	0	0	0	0	0	0	0	0	0	0
MB-2844	a	HT	12.052	0	-	-	-	-	-	-	0	-	-	-	-	-	-	-	-	0	0	0	0	0	0	0	0	0	0	0	0	-	-	-	-	-	-	0	0	0	0	0	0	0	0	0	0	0	1
MB-2848	a	HT	13.4976	0	-	-	-	-	-	-	1	-	-	-	-	-	-	-	-	0	0	0	0	0	0	0	0	0	0	0	0	-	-	-	-	-	-	0	0	0	0	0	0	0	0	0	0	0	0
MB-2854	a	HT	11.6222	0	-	-	-	-	-	-	0	-	-	-	-	-	-	-	-	0	0	0	0	0	0	0	0	0	0	0	0	-	-	-	-	-	-	0	0	0	0	0	0	0	0	0	0	0	0
MB-2858	d-o.c.	HT	11.6277	1	-	-	-	-	-	-	0	0	-	-	-	-	-	-	-	0	0	0	0	0	0	0	0	0	0	0	0	-	-	-	-	-	-	0	0	0	0	0	0	0	0	0	0	0	1
MB-2867	a	HT	13.5359	0	-	-	-	-	-	-	0	-	-	-	-	-	-	-	-	0	0	0	0	0	0	0	0	0	0	0	0	-	-	-	-	-	-	0	0	0	0	0	0	0	0	0	0	0	0
MB-2895	a	HT	12.1451	0	-	-	-	-	-	-	-	-	-	-	-	-	-	-	-	0	0	0	0	0	0	0	0	0	0	0	0	-	-	-	-	-	-	0	0	0	0	0	0	0	0	0	0	0	0
MB-2900	d-o.c.	HT	1.69747	1	-	-	-	-	-	-	-	-	-	-	-	-	-	-	-	1	0	1	0	1	0	1	0	1	0	1	1	-	-	-	-	-	-	1	0	1	0	1	0	1	0	1	0	1	0
MB-2939	d-o.c.	HT	8.31759	1	-	-	-	-	-	-	-	-	-	-	-	-	-	-	-	0	0	0	0	0	0	0	0	0	0	0	0	-	-	-	-	-	-	0	0	0	0	0	0	0	0	0	0	0	0
MB-2944	d-d.s.	HT	2.23409	1	-	-	-	-	-	-	-	-	-	-	-	-	-	-	-	1	0	1	0	1	1	1	0	1	0	1	1	-	-	-	-	-	-	1	1	1	0	1	0	1	0	1	0	1	0
MB-2960	a	HT	12.8789	0	-	-	-	-	-	-	1	-	-	-	-	-	-	-	-	0	0	0	0	0	0	0	0	0	0	0	0	-	-	-	-	-	-	0	0	0	0	0	0	0	0	0	0	0	0
MB-2970	a	HT	12.3587	0	-	-	-	-	-	-	0	-	-	-	-	-	-	-	-	0	0	0	0	0	0	0	0	0	0	0	0	-	-	-	-	-	-	0	0	0	0	0	0	0	0	0	0	0	0
MB-2999	a	HT	13.1882	0	-	-	-	-	-	-	0	-	-	-	-	-	-	-	-	0	0	0	0	0	0	0	0	0	0	0	0	-	-	-	-	-	-	0	0	0	0	0	0	0	0	0	0	0	0
MB-3002	a	HT	10.3272	0	-	-	-	-	-	-	1	-	-	-	-	-	-	-	-	0	0	0	0	0	0	0	0	0	0	0	0	-	-	-	-	-	-	0	0	0	0	0	0	0	0	0	0	0	0
MB-3016	a	HT	12.271	0	-	-	-	-	-	-	0	-	-	-	-	-	-	-	-	0	0	0	0	0	0	0	0	0	0	0	0	-	-	-	-	-	-	0	0	0	0	0	0	0	0	0	0	0	0
MB-3033	d-d.s.	HT	5.78234	1	-	-	-	-	-	-	0	1	-	-	-	-	-	-	-	0	0	0	0	0	0	0	0	0	0	0	0	-	-	-	-	-	-	0	0	0	0	0	0	0	0	0	0	0	0
MB-3046	d-o.c.	HT	6.06434	1	-	-	-	-	-	-	1	1	-	-	-	-	-	-	-	0	0	0	0	0	0	0	0	0	0	0	0	-	-	-	-	-	-	0	0	0	0	0	0	0	0	0	0	0	0
MB-3050	a	HT	12.7228	0	-	-	-	-	-	-	-	-	-	-	-	-	-	-	-	0	0	0	0	0	0	0	0	0	0	0	0	-	-	-	-	-	-	0	0	0	0	0	0	0	0	0	0	0	1
MB-3105	a	HT	12.8515	0	-	-	-	-	-	-	0	-	-	-	-	-	-	-	-	0	0	0	0	0	0	0	0	0	0	0	0	-	-	-	-	-	-	0	0	0	0	0	0	0	0	0	0	0	0
MB-3122	a	HT	11.9945	0	-	-	-	-	-	-	1	-	-	-	-	-	-	-	-	0	0	0	0	0	0	0	0	0	0	0	0	-	-	-	-	-	-	0	0	0	0	0	0	0	0	0	0	0	0
MB-3275	d-d.s.	HT	3.41136	1	-	-	-	-	-	-	1	1	-	-	-	-	-	-	-	0	0	1	0	1	0	0	0	1	1	1	0	-	-	-	-	-	-	0	0	1	1	1	0	0	0	1	0	1	1
MB-3292	a	HT	10.7187	0	-	-	-	-	-	-	0	-	-	-	-	-	-	-	-	0	0	0	0	0	0	0	0	0	0	0	0	-	-	-	-	-	-	0	0	0	0	0	0	0	0	0	0	0	0
MB-3295	a	HT	11.0226	0	-	-	-	-	-	-	-	-	-	-	-	-	-	-	-	0	0	0	0	0	0	0	0	0	0	0	0	-	-	-	-	-	-	0	0	0	0	0	0	0	0	0	0	0	0
MB-3301	a	HT	11.1595	0	-	-	-	-	-	-	-	-	-	-	-	-	-	-	-	0	0	0	0	0	0	0	0	0	0	0	0	-	-	-	-	-	-	0	0	0	0	0	0	0	0	0	0	0	0
MB-3341	a	HT	11.7864	0	-	-	-	-	-	-	0	-	-	-	-	-	-	-	-	0	0	0	0	0	0	0	0	0	0	0	0	-	-	-	-	-	-	0	0	0	0	0	0	0	0	0	0	0	0
MB-3350	a	HT	11.9699	0	-	-	-	-	-	-	0	-	-	-	-	-	-	-	-	0	0	0	0	0	0	0	0	0	0	0	0	-	-	-	-	-	-	0	0	0	0	0	0	0	0	0	0	0	0
MB-3367	a	HT	11.1677	0	-	-	-	-	-	-	0	-	-	-	-	-	-	-	-	0	0	0	0	0	0	0	0	0	0	0	0	-	-	-	-	-	-	0	0	0	0	0	0	0	0	0	0	0	0
MB-3382	a	HT	11.1896	0	-	-	-	-	-	-	0	-	-	-	-	-	-	-	-	0	0	0	0	0	0	0	0	0	0	0	1	-	-	-	-	-	-	0	0	0	0	0	0	0	0	0	0	0	0
MB-3395	a	HT	11.4387	0	-	-	-	-	-	-	0	-	-	-	-	-	-	-	-	0	0	0	0	0	0	0	0	0	0	0	0	-	-	-	-	-	-	0	0	0	0	0	0	0	0	0	0	0	1
MB-3429	a	HT	11.0253	0	-	-	-	-	-	-	0	-	-	-	-	-	-	-	-	0	0	0	0	0	0	0	0	0	0	0	0	-	-	-	-	-	-	0	0	0	0	0	0	0	0	0	0	0	0
MB-3439	a	HT	11.6249	0	-	-	-	-	-	-	0	-	-	-	-	-	-	-	-	0	0	0	0	0	0	0	0	0	0	0	0	-	-	-	-	-	-	0	0	0	1	0	0	0	0	0	0	0	0
MB-3452	d-d.s.	HT	9.84531	1	-	-	-	-	-	-	1	0	-	-	-	-	-	-	-	0	0	0	0	0	0	0	0	0	0	0	0	-	-	-	-	-	-	0	0	0	0	0	0	0	0	0	0	0	0
MB-3530	d-o.c.	HT	9.27858	1	-	-	-	-	-	-	-	-	-	-	-	-	-	-	-	0	0	0	0	0	0	0	0	0	0	0	0	-	-	-	-	-	-	0	0	0	0	0	1	0	0	0	0	0	0
MB-3548	a	HT	9.14168	0	-	-	-	-	-	-	1	-	-	-	-	-	-	-	-	0	0	0	0	0	0	0	0	0	0	0	0	-	-	-	-	-	-	0	0	0	0	0	0	0	0	0	0	0	0
MB-3576	d-d.s.	HT	2.04244	1	-	-	-	-	-	-	-	-	-	-	-	-	-	-	-	1	0	1	0	1	0	1	0	1	0	1	0	-	-	-	-	-	-	1	0	1	0	1	0	1	0	1	0	1	0
MB-3707	a	HT	10.2286	0	-	-	-	-	-	-	0	-	-	-	-	-	-	-	-	0	0	0	0	0	0	0	0	0	0	0	0	-	-	-	-	-	-	0	0	0	0	0	0	0	0	0	0	0	0
MB-3754	d	HT	7.6167	1	-	-	-	-	-	-	-	-	-	-	-	-	-	-	-	0	0	0	0	0	0	0	0	0	0	0	0	-	-	-	-	-	-	0	0	0	0	0	0	0	0	0	0	0	0
MB-4008	d-d.s.	HT	3.6742	1	-	-	-	-	-	-	-	-	-	-	-	-	-	-	-	0	0	1	0	1	0	0	0	1	0	1	0	-	-	-	-	-	-	0	0	1	0	1	0	0	0	1	0	1	0
MB-4017	d-o.c.	HT	11.4415	1	-	-	-	-	-	-	1	0	-	-	-	-	-	-	-	0	0	0	0	0	0	0	0	0	0	0	0	-	-	-	-	-	-	0	0	0	0	0	0	0	0	0	0	0	0
MB-4018	d-d.s.	HT	8.67899	1	-	-	-	-	-	-	0	0	-	-	-	-	-	-	-	0	0	0	0	0	0	0	0	0	0	0	0	-	-	-	-	-	-	0	0	0	0	0	0	0	0	0	0	0	0
MB-4148	d-d.s.	HT	5.17728	1	-	-	-	-	-	-	1	0	-	-	-	-	-	-	-	0	0	0	0	0	0	0	0	0	0	0	0	-	-	-	-	-	-	0	0	0	1	0	0	0	0	0	0	0	1
MB-4250	d-o.c.	HT	8.22724	1	-	-	-	-	-	-	-	-	-	-	-	-	-	-	-	0	0	0	0	0	1	0	0	0	0	0	1	-	-	-	-	-	-	0	0	0	0	0	0	0	0	0	0	0	1
MB-4254	a	HT	14.653	0	-	-	-	-	-	-	-	-	-	-	-	-	-	-	-	0	0	0	0	0	0	0	0	0	0	0	0	-	-	-	-	-	-	0	0	0	0	0	0	0	0	0	0	0	0
MB-4317	a	HT	14.6119	0	-	-	-	-	-	-	-	-	-	-	-	-	-	-	-	0	0	0	0	0	0	0	0	0	0	0	0	-	-	-	-	-	-	0	0	0	0	0	0	0	0	0	1	0	0
MB-4323	d-o.c.	HT	10.4011	1	-	-	-	-	-	-	-	-	-	-	-	-	-	-	-	0	0	0	0	0	0	0	0	0	0	0	0	-	-	-	-	-	-	0	0	0	0	0	0	0	0	0	0	0	0
MB-4329	a	HT	13.514	0	-	-	-	-	-	-	-	-	-	-	-	-	-	-	-	0	0	0	0	0	0	0	0	0	0	0	0	-	-	-	-	-	-	0	0	0	0	0	0	0	0	0	0	0	1
MB-4353	d-d.s.	HT	10.5572	1	-	-	-	-	-	-	-	-	-	-	-	-	-	-	-	0	0	0	0	0	0	0	0	0	0	0	0	-	-	-	-	-	-	0	0	0	0	0	0	0	0	0	0	0	0
MB-4395	d-d.s.	HT	11.4661	1	-	-	-	-	-	-	-	-	-	-	-	-	-	-	-	0	0	0	0	0	0	0	0	0	0	0	0	-	-	-	-	-	-	0	0	0	0	0	0	0	0	0	0	0	0
MB-4644	d-d.s.	HT	7.3922	1	-	-	-	-	-	-	1	0	-	-	-	-	-	-	-	0	0	0	0	0	0	0	0	0	0	0	0	-	-	-	-	-	-	0	0	0	0	0	0	0	0	0	0	0	0
MB-4655	d-o.c.	HT	8.13142	1	-	-	-	-	-	-	0	1	-	-	-	-	-	-	-	0	0	0	0	0	0	0	0	0	0	0	0	-	-	-	-	-	-	0	0	0	0	0	0	0	0	0	0	0	1
MB-4666	d-d.s.	HT	9.16359	1	-	-	-	-	-	-	1	0	-	-	-	-	-	-	-	0	0	0	0	0	0	0	0	0	0	0	0	-	-	-	-	-	-	0	0	0	0	0	0	0	0	0	0	0	0
MB-4673	d-d.s.	HT	7.14579	1	-	-	-	-	-	-	-	-	-	-	-	-	-	-	-	0	0	0	0	0	1	0	0	0	1	0	1	-	-	-	-	-	-	0	0	0	0	0	0	0	1	0	0	0	0
MB-4674	d-d.s.	HT	6.65845	1	-	-	-	-	-	-	1	0	-	-	-	-	-	-	-	0	0	0	0	0	0	0	0	0	0	0	0	-	-	-	-	-	-	0	0	0	0	0	0	0	0	0	0	0	0
MB-4687	d-o.c.	HT	6.08624	1	-	-	-	-	-	-	0	0	-	-	-	-	-	-	-	0	0	0	1	0	0	0	0	0	0	0	0	-	-	-	-	-	-	0	0	0	0	0	0	0	0	0	0	0	0
MB-4695	d-o.c.	HT	1.74949	1	-	-	-	-	-	-	-	-	-	-	-	-	-	-	-	1	0	1	0	1	0	1	0	1	0	1	0	-	-	-	-	-	-	1	0	1	0	1	1	1	0	1	0	1	1
MB-4698	d-d.s.	HT	14.0178	1	-	-	-	-	-	-	1	0	-	-	-	-	-	-	-	0	0	0	0	0	0	0	0	0	0	0	0	-	-	-	-	-	-	0	0	0	0	0	0	0	0	0	0	0	0
MB-4702	a	HT	10.4257	0	-	-	-	-	-	-	0	-	-	-	-	-	-	-	-	0	0	0	0	0	0	0	0	0	0	0	0	-	-	-	-	-	-	0	0	0	0	0	0	0	0	0	0	0	0
MB-4710	a	HT	4.73648	0	-	-	-	-	-	-	0	-	-	-	-	-	-	-	-	0	0	0	0	1	0	0	0	0	0	1	0	-	-	-	-	-	-	0	0	0	0	1	0	0	0	0	0	1	1
MB-4719	d-o.c.	HT	6.69952	1	-	-	-	-	-	-	0	0	-	-	-	-	-	-	-	0	0	0	0	0	0	0	0	0	0	0	0	-	-	-	-	-	-	0	0	0	0	0	0	0	0	0	0	0	1
MB-4725	d-d.s.	HT	8.11225	1	-	-	-	-	-	-	-	-	-	-	-	-	-	-	-	0	0	0	0	0	0	0	0	0	0	0	0	-	-	-	-	-	-	0	0	0	0	0	0	0	0	0	0	0	1
MB-4737	a	HT	10.037	0	-	-	-	-	-	-	1	-	-	-	-	-	-	-	-	0	0	0	0	0	0	0	0	0	0	0	0	-	-	-	-	-	-	0	0	0	0	0	0	0	0	0	0	0	0
MB-4741	d-d.s.	HT	4.64066	1	-	-	-	-	-	-	1	0	-	-	-	-	-	-	-	0	0	0	0	1	0	0	0	0	0	1	0	-	-	-	-	-	-	0	0	0	0	1	0	0	0	0	0	1	0
MB-4742	d-o.c.	HT	6.8282	1	-	-	-	-	-	-	-	-	-	-	-	-	-	-	-	0	0	0	0	0	0	0	0	0	0	0	0	-	-	-	-	-	-	0	0	0	0	0	0	0	0	0	0	0	0
MB-4750	d-d.s.	HT	3.09925	1	-	-	-	-	-	-	-	-	-	-	-	-	-	-	-	0	0	1	0	1	0	0	0	1	0	1	0	-	-	-	-	-	-	0	0	1	0	1	0	0	0	1	0	1	0
MB-4752	d-d.s.	HT	10.2888	1	-	-	-	-	-	-	0	0	-	-	-	-	-	-	-	0	0	0	0	0	0	0	0	0	0	0	0	-	-	-	-	-	-	0	0	0	0	0	0	0	0	0	0	0	0
MB-4760	d-d.s.	HT	10.2505	1	-	-	-	-	-	-	-	-	-	-	-	-	-	-	-	0	0	0	0	0	0	0	0	0	0	0	0	-	-	-	-	-	-	0	0	0	0	0	0	0	0	0	0	0	0
MB-4767	d-d.s.	HT	3.87132	1	-	-	-	-	-	-	0	1	-	-	-	-	-	-	-	0	0	1	0	1	1	0	0	1	0	1	0	-	-	-	-	-	-	0	0	1	1	1	0	0	0	1	0	1	0
MB-4784	d-o.c.	HT	11.9699	1	-	-	-	-	-	-	0	1	-	-	-	-	-	-	-	0	0	0	0	0	0	0	0	0	0	0	0	-	-	-	-	-	-	0	0	0	0	0	0	0	0	0	0	0	1
MB-4794	d-o.c.	HT	3.73717	1	-	-	-	-	-	-	-	-	-	-	-	-	-	-	-	0	0	1	1	1	0	0	0	1	1	1	0	-	-	-	-	-	-	0	0	1	0	1	1	0	0	1	1	1	1
MB-4805	d-d.s.	HT	10.6612	1	-	-	-	-	-	-	1	1	-	-	-	-	-	-	-	0	0	0	0	0	0	0	0	0	0	0	0	-	-	-	-	-	-	0	0	0	0	0	0	0	0	0	0	0	1
MB-4806	d-o.c.	HT	16.5722	1	-	-	-	-	-	-	0	0	-	-	-	-	-	-	-	0	0	0	0	0	0	0	0	0	0	0	0	-	-	-	-	-	-	0	0	0	0	0	0	0	0	0	0	0	0
MB-4827	d-o.c.	HT	3.75359	1	-	-	-	-	-	-	0	1	-	-	-	-	-	-	-	0	0	1	0	1	0	0	0	1	0	1	0	-	-	-	-	-	-	0	0	1	1	1	0	0	0	1	1	1	1
MB-4843	a	HT	9.60712	0	-	-	-	-	-	-	-	-	-	-	-	-	-	-	-	0	0	0	0	0	0	0	0	0	1	0	0	-	-	-	-	-	-	0	0	0	0	0	0	0	0	0	0	0	1
MB-4845	d-d.s.	HT	2.09172	1	-	-	-	-	-	-	-	-	-	-	-	-	-	-	-	1	0	1	0	1	0	1	0	1	0	1	0	-	-	-	-	-	-	1	0	1	0	1	0	1	0	1	0	1	1
MB-4849	d-d.s.	HT	3.72348	1	-	-	-	-	-	-	0	0	-	-	-	-	-	-	-	0	0	1	0	1	0	0	0	1	0	1	0	-	-	-	-	-	-	0	0	1	0	1	0	0	0	1	0	1	0
MB-4851	d-d.s.	HT	7.4141	1	-	-	-	-	-	-	0	0	-	-	-	-	-	-	-	0	0	0	0	0	0	0	0	0	0	0	0	-	-	-	-	-	-	0	0	0	0	0	0	0	0	0	1	0	0
MB-4855	d-o.c.	HT	3.40589	1	-	-	-	-	-	-	0	0	-	-	-	-	-	-	-	0	0	1	0	1	0	0	0	1	0	1	0	-	-	-	-	-	-	0	0	1	0	1	0	0	0	1	0	1	0
MB-4869	d-d.s.	HT	2.40657	1	-	-	-	-	-	-	0	0	-	-	-	-	-	-	-	1	0	1	0	1	0	1	0	1	0	1	0	-	-	-	-	-	-	1	0	1	0	1	0	1	0	1	0	1	0
MB-4872	a	HT	12.9035	0	-	-	-	-	-	-	0	-	-	-	-	-	-	-	-	0	0	0	0	0	0	0	0	0	0	0	0	-	-	-	-	-	-	0	0	0	0	0	0	0	0	0	0	0	0
MB-4887	d-d.s.	HT	2.9076	1	-	-	-	-	-	-	1	0	-	-	-	-	-	-	-	1	0	1	0	1	0	1	0	1	0	1	0	-	-	-	-	-	-	1	0	1	0	1	0	1	0	1	0	1	0
MB-4900	a	HT	16.9336	0	-	-	-	-	-	-	1	-	-	-	-	-	-	-	-	0	0	0	0	0	0	0	0	0	1	0	0	-	-	-	-	-	-	0	0	0	0	0	0	0	0	0	0	0	0
MB-4906	a	HT	16.2437	0	-	-	-	-	-	-	0	-	-	-	-	-	-	-	-	0	0	0	0	0	0	0	0	0	0	0	0	-	-	-	-	-	-	0	0	0	0	0	0	0	0	0	0	0	1
MB-4925	d-o.c.	HT	8.44079	1	-	-	-	-	-	-	-	-	-	-	-	-	-	-	-	0	0	0	0	0	0	0	0	0	0	0	0	-	-	-	-	-	-	0	0	0	0	0	0	0	0	0	0	0	0
MB-4928	a	HT	16.9966	0	-	-	-	-	-	-	-	-	-	-	-	-	-	-	-	0	0	0	0	0	0	0	0	0	0	0	0	-	-	-	-	-	-	0	0	0	0	0	0	0	0	0	0	0	0
MB-4931	d-d.s.	HT	2.49418	1	-	-	-	-	-	-	-	-	-	-	-	-	-	-	-	1	0	1	0	1	0	1	0	1	0	1	0	-	-	-	-	-	-	1	0	1	0	1	0	1	0	1	0	1	0
MB-4959	d-d.s.	HT	9.6564	1	-	-	-	-	-	-	1	0	-	-	-	-	-	-	-	0	0	0	0	0	0	0	0	0	0	0	0	-	-	-	-	-	-	0	0	0	0	0	0	0	0	0	0	0	1
MB-4965	a	HT	4.09035	0	-	-	-	-	-	-	0	-	-	-	-	-	-	-	-	0	0	0	0	1	0	0	0	0	0	1	1	-	-	-	-	-	-	0	0	0	0	1	0	0	0	0	0	1	0
MB-4966	d-d.s.	HT	4.04928	1	-	-	-	-	-	-	1	1	-	-	-	-	-	-	-	0	0	0	0	1	0	0	0	0	0	1	0	-	-	-	-	-	-	0	0	0	0	1	1	0	0	0	0	1	0
MB-4976	a	HT	16.334	0	-	-	-	-	-	-	-	-	-	-	-	-	-	-	-	0	0	0	0	0	0	0	0	0	0	0	0	-	-	-	-	-	-	0	0	0	0	0	0	0	0	0	0	0	0
MB-4978	a	HT	16.2984	0	-	-	-	-	-	-	-	-	-	-	-	-	-	-	-	0	0	0	0	0	0	0	0	0	0	0	0	-	-	-	-	-	-	0	0	0	0	0	0	0	0	0	0	0	0
MB-4981	d-d.s.	HT	14.8474	1	-	-	-	-	-	-	1	0	-	-	-	-	-	-	-	0	0	0	0	0	1	0	0	0	0	0	1	-	-	-	-	-	-	0	0	0	0	0	0	0	0	0	0	0	0
MB-4991	a	HT	10.4203	0	-	-	-	-	-	-	0	-	-	-	-	-	-	-	-	0	0	0	0	0	0	0	0	0	0	0	0	-	-	-	-	-	-	0	0	0	0	0	0	0	0	0	0	0	0
MB-4996	d-o.c.	HT	8.19439	1	-	-	-	-	-	-	-	-	-	-	-	-	-	-	-	0	0	0	0	0	0	0	0	0	0	0	0	-	-	-	-	-	-	0	0	0	0	0	0	0	0	0	0	0	0
MB-4998	d-d.s.	HT	5.38535	1	-	-	-	-	-	-	0	0	-	-	-	-	-	-	-	0	0	0	0	0	0	0	0	0	0	0	0	-	-	-	-	-	-	0	0	0	0	0	0	0	0	0	0	0	0
MB-5001	d-d.s.	HT	6.71869	1	-	-	-	-	-	-	0	0	-	-	-	-	-	-	-	0	0	0	0	0	0	0	0	0	0	0	0	-	-	-	-	-	-	0	0	0	0	0	0	0	0	0	0	0	0
MB-5018	d-o.c.	HT	8.91992	1	-	-	-	-	-	-	0	0	-	-	-	-	-	-	-	0	0	0	0	0	0	0	0	0	0	0	0	-	-	-	-	-	-	0	0	0	0	0	0	0	0	0	0	0	0
MB-5022	d-d.s.	HT	9.74127	1	-	-	-	-	-	-	1	1	-	-	-	-	-	-	-	0	0	0	0	0	0	0	0	0	0	0	0	-	-	-	-	-	-	0	0	0	0	0	0	0	0	0	0	0	0
MB-5040	d-o.c.	HT	6.5024	1	-	-	-	-	-	-	1	0	-	-	-	-	-	-	-	0	0	0	0	0	0	0	0	0	0	0	0	-	-	-	-	-	-	0	0	0	0	0	0	0	0	0	0	0	1
MB-5052	d-o.c.	HT	2.83915	1	-	-	-	-	-	-	0	1	-	-	-	-	-	-	-	1	0	1	0	1	0	1	0	1	0	1	0	-	-	-	-	-	-	1	0	1	1	1	0	1	0	1	0	1	1
MB-5073	a	HT	6.14648	0	-	-	-	-	-	-	-	-	-	-	-	-	-	-	-	0	0	0	0	0	0	0	0	0	0	0	0	-	-	-	-	-	-	0	0	0	0	0	0	0	0	0	0	0	0
MB-5088	a	HT	10.1191	0	-	-	-	-	-	-	1	-	-	-	-	-	-	-	-	0	0	0	0	0	0	0	0	0	0	0	0	-	-	-	-	-	-	0	0	0	0	0	0	0	0	0	0	0	0
MB-5092	d	HT	14.3381	1	-	-	-	-	-	-	-	-	-	-	-	-	-	-	-	0	0	0	0	0	0	0	0	0	0	0	0	-	-	-	-	-	-	0	0	0	0	0	0	0	0	0	0	0	0
MB-5093	d-o.c.	HT	11.6988	1	-	-	-	-	-	-	0	0	-	-	-	-	-	-	-	0	0	0	0	0	0	0	0	0	0	0	0	-	-	-	-	-	-	0	0	0	0	0	0	0	0	0	0	0	1
MB-5097	a	HT	5.05955	0	-	-	-	-	-	-	0	-	-	-	-	-	-	-	-	0	0	0	0	0	0	0	0	0	0	0	0	-	-	-	-	-	-	0	0	0	0	0	0	0	0	0	0	0	0
MB-5110	d-d.s.	HT	1.79877	1	-	-	-	-	-	-	-	-	-	-	-	-	-	-	-	1	0	1	0	1	0	1	0	1	0	1	1	-	-	-	-	-	-	1	0	1	0	1	0	1	1	1	0	1	0
MB-5114	d-d.s.	HT	1.26215	1	-	-	-	-	-	-	1	1	-	-	-	-	-	-	-	1	0	1	0	1	0	1	0	1	0	1	0	-	-	-	-	-	-	1	0	1	0	1	0	1	0	1	0	1	0
MB-5121	d-d.s.	HT	9.43737	1	-	-	-	-	-	-	0	0	-	-	-	-	-	-	-	0	0	0	0	0	0	0	0	0	0	0	0	-	-	-	-	-	-	0	0	0	0	0	1	0	0	0	0	0	1
MB-5123	d-d.s.	HT	7.41684	1	-	-	-	-	-	-	1	0	-	-	-	-	-	-	-	0	0	0	0	0	0	0	0	0	0	0	0	-	-	-	-	-	-	0	0	0	0	0	0	0	0	0	0	0	0
MB-5124	d-d.s.	HT	10.2012	1	-	-	-	-	-	-	0	0	-	-	-	-	-	-	-	0	0	0	0	0	0	0	0	0	0	0	0	-	-	-	-	-	-	0	0	0	0	0	0	0	0	0	0	0	0
MB-5131	a	HT	16.1807	0	-	-	-	-	-	-	1	-	-	-	-	-	-	-	-	0	0	0	0	0	0	0	0	0	0	0	0	-	-	-	-	-	-	0	0	0	0	0	0	0	0	0	0	0	0
MB-5136	a	HT	14.6804	0	-	-	-	-	-	-	0	-	-	-	-	-	-	-	-	0	0	0	0	0	0	0	0	0	0	0	0	-	-	-	-	-	-	0	0	0	0	0	0	0	0	0	0	0	1
MB-5147	a	HT	1.66461	0	-	-	-	-	-	-	1	-	-	-	-	-	-	-	-	1	0	1	0	1	0	1	0	1	0	1	0	-	-	-	-	-	-	1	0	1	0	1	0	1	0	1	0	1	1
MB-5152	d-o.c.	HT	9.52225	1	-	-	-	-	-	-	0	0	-	-	-	-	-	-	-	0	0	0	0	0	0	0	0	0	0	0	0	-	-	-	-	-	-	0	0	0	0	0	0	0	0	0	0	0	0
MB-5167	a	HT	15.4333	0	-	-	-	-	-	-	-	-	-	-	-	-	-	-	-	0	0	0	0	0	0	0	0	0	0	0	0	-	-	-	-	-	-	0	0	0	0	0	0	0	0	0	0	0	0
MB-5173	d-d.s.	HT	1.81793	1	-	-	-	-	-	-	-	-	-	-	-	-	-	-	-	1	0	1	0	1	0	1	0	1	0	1	0	-	-	-	-	-	-	1	0	1	0	1	0	1	0	1	0	1	0
MB-5177	d-o.c.	HT	5.35797	1	-	-	-	-	-	-	-	-	-	-	-	-	-	-	-	0	0	0	0	0	0	0	0	0	0	0	0	-	-	-	-	-	-	0	0	0	0	0	0	0	0	0	0	0	0
MB-5178	a	HT	15.1403	0	-	-	-	-	-	-	-	-	-	-	-	-	-	-	-	0	0	0	0	0	0	0	0	0	0	0	0	-	-	-	-	-	-	0	0	0	0	0	0	0	0	0	0	0	0
MB-5179	a	HT	15.0664	0	-	-	-	-	-	-	0	-	-	-	-	-	-	-	-	0	0	0	0	0	0	0	0	0	0	0	0	-	-	-	-	-	-	0	0	0	0	0	0	0	0	0	0	0	0
MB-5185	d-d.s.	HT	6.36277	1	-	-	-	-	-	-	1	0	-	-	-	-	-	-	-	0	0	0	0	0	0	0	0	0	0	0	0	-	-	-	-	-	-	0	0	0	0	0	0	0	0	0	0	0	0
MB-5188	d-d.s.	HT	1.59343	1	-	-	-	-	-	-	1	1	-	-	-	-	-	-	-	1	0	1	0	1	0	1	0	1	0	1	1	-	-	-	-	-	-	1	0	1	0	1	0	1	0	1	0	1	0
MB-5189	d-d.s.	HT	9.19644	1	-	-	-	-	-	-	1	1	-	-	-	-	-	-	-	0	0	0	0	0	0	0	0	0	0	0	0	-	-	-	-	-	-	0	0	0	0	0	0	0	0	0	0	0	0
MB-5191	d-o.c.	HT	11.6769	1	-	-	-	-	-	-	-	-	-	-	-	-	-	-	-	0	0	0	0	0	0	0	0	0	0	0	0	-	-	-	-	-	-	0	0	0	0	0	0	0	0	0	0	0	0
MB-5193	d-o.c.	HT	4.45722	1	-	-	-	-	-	-	1	0	-	-	-	-	-	-	-	0	0	0	0	1	0	0	0	0	0	1	0	-	-	-	-	-	-	0	0	0	0	1	0	0	0	0	0	1	0
MB-5197	a	HT	15.6222	0	-	-	-	-	-	-	0	-	-	-	-	-	-	-	-	0	0	0	0	0	0	0	0	0	0	0	0	-	-	-	-	-	-	0	0	0	0	0	0	0	0	0	0	0	0
MB-5199	a	HT	14.8227	0	-	-	-	-	-	-	-	-	-	-	-	-	-	-	-	0	0	0	0	0	0	0	0	0	0	0	0	-	-	-	-	-	-	0	0	0	0	0	0	0	0	0	0	0	0
MB-5204	a	HT	14.7598	0	-	-	-	-	-	-	-	-	-	-	-	-	-	-	-	0	0	0	0	0	0	0	0	0	0	0	0	-	-	-	-	-	-	0	0	0	0	0	0	0	0	0	0	0	0
MB-5211	a	HT	12.3587	0	-	-	-	-	-	-	1	-	-	-	-	-	-	-	-	0	0	0	0	0	1	0	0	0	1	0	1	-	-	-	-	-	-	0	0	0	0	0	1	0	0	0	0	0	0
MB-5212	a	HT	14.4641	0	-	-	-	-	-	-	1	-	-	-	-	-	-	-	-	0	0	0	0	0	0	0	0	0	0	0	0	-	-	-	-	-	-	0	0	0	0	0	0	0	0	0	0	0	0
MB-5219	a	HT	14.6585	0	-	-	-	-	-	-	1	-	-	-	-	-	-	-	-	0	0	0	0	0	0	0	0	0	0	0	0	-	-	-	-	-	-	0	0	0	0	0	0	0	0	0	0	0	0
MB-5224	d-d.s.	HT	8.16427	1	-	-	-	-	-	-	1	0	-	-	-	-	-	-	-	0	0	0	0	0	0	0	0	0	0	0	0	-	-	-	-	-	-	0	0	0	0	0	0	0	0	0	0	0	1
MB-5227	a	HT	6.28611	0	-	-	-	-	-	-	0	-	-	-	-	-	-	-	-	0	0	0	0	0	0	0	0	0	0	0	1	-	-	-	-	-	-	0	0	0	0	0	1	0	0	0	0	0	0
MB-5231	d-d.s.	HT	1.36071	1	-	-	-	-	-	-	-	-	-	-	-	-	-	-	-	1	0	1	0	1	0	1	0	1	0	1	0	-	-	-	-	-	-	1	0	1	0	1	0	1	0	1	0	1	0
MB-5243	d-o.c.	HT	3.15674	1	-	-	-	-	-	-	0	1	-	-	-	-	-	-	-	0	0	1	0	1	0	0	0	1	0	1	1	-	-	-	-	-	-	0	0	1	0	1	0	0	0	1	0	1	1
MB-5244	a	HT	10.1958	0	-	-	-	-	-	-	0	-	-	-	-	-	-	-	-	0	0	0	0	0	0	0	0	0	0	0	0	-	-	-	-	-	-	0	0	0	0	0	0	0	0	0	0	0	0
MB-5251	d-d.s.	HT	9.23751	1	-	-	-	-	-	-	-	-	-	-	-	-	-	-	-	0	0	0	0	0	0	0	0	0	0	0	0	-	-	-	-	-	-	0	0	0	0	0	1	0	0	0	0	0	1
MB-5253	d-o.c.	HT	8.3833	1	-	-	-	-	-	-	1	0	-	-	-	-	-	-	-	0	0	0	0	0	0	0	0	0	0	0	0	-	-	-	-	-	-	0	0	0	0	0	0	0	0	0	0	0	0
MB-5258	d-o.c.	HT	8.30116	1	-	-	-	-	-	-	1	1	-	-	-	-	-	-	-	0	0	0	0	0	0	0	0	0	0	0	1	-	-	-	-	-	-	0	0	0	0	0	0	0	0	0	0	0	1
MB-5266	d-o.c.	HT	6.86927	1	-	-	-	-	-	-	0	0	-	-	-	-	-	-	-	0	0	0	0	0	0	0	0	0	0	0	0	-	-	-	-	-	-	0	0	0	0	0	1	0	0	0	0	0	0
MB-5270	a	HT	15.321	0	-	-	-	-	-	-	1	-	-	-	-	-	-	-	-	0	0	0	0	0	1	0	0	0	0	0	0	-	-	-	-	-	-	0	0	0	0	0	0	0	0	0	0	0	1
MB-5271	a	HT	13.7577	0	-	-	-	-	-	-	-	-	-	-	-	-	-	-	-	0	0	0	0	0	0	0	0	0	0	0	0	-	-	-	-	-	-	0	0	0	0	0	0	0	0	0	0	0	0
MB-5273	d-d.s.	HT	4.99932	1	-	-	-	-	-	-	0	0	-	-	-	-	-	-	-	0	0	0	0	0	0	0	0	0	0	0	0	-	-	-	-	-	-	0	0	0	0	0	0	0	0	0	0	0	0
MB-5305	d-d.s.	HT	12.2738	1	-	-	-	-	-	-	1	0	-	-	-	-	-	-	-	0	0	0	0	0	0	0	0	0	0	0	0	-	-	-	-	-	-	0	0	0	0	0	0	0	0	0	1	0	1
MB-5310	a	HT	9.64819	0	-	-	-	-	-	-	0	-	-	-	-	-	-	-	-	0	0	0	0	0	0	0	0	0	0	0	0	-	-	-	-	-	-	0	0	0	0	0	0	0	0	0	0	0	0
MB-5313	d-d.s.	HT	3.82204	1	-	-	-	-	-	-	-	-	-	-	-	-	-	-	-	0	0	1	0	1	0	0	0	1	0	1	1	-	-	-	-	-	-	0	0	1	0	1	0	0	0	1	0	1	0
MB-5328	d-o.c.	HT	1.16632	1	-	-	-	-	-	-	1	0	-	-	-	-	-	-	-	1	0	1	0	1	0	1	0	1	0	1	0	-	-	-	-	-	-	1	0	1	0	1	0	1	1	1	0	1	1
MB-5330	d-o.c.	HT	9.40726	1	-	-	-	-	-	-	1	0	-	-	-	-	-	-	-	0	0	0	0	0	0	0	0	0	0	0	0	-	-	-	-	-	-	0	0	0	0	0	0	0	0	0	0	0	0
MB-5332	d-d.s.	HT	8.11773	1	-	-	-	-	-	-	-	-	-	-	-	-	-	-	-	0	0	0	0	0	0	0	0	0	0	0	1	-	-	-	-	-	-	0	0	0	0	0	0	0	0	0	0	0	0
MB-5361	d-d.s.	HT	1.26215	1	-	-	-	-	-	-	1	1	-	-	-	-	-	-	-	1	0	1	0	1	0	1	0	1	0	1	0	-	-	-	-	-	-	1	0	1	0	1	0	1	0	1	0	1	1
MB-5365	d-d.s.	HT	1.89185	1	-	-	-	-	-	-	0	0	-	-	-	-	-	-	-	1	0	1	0	1	0	1	0	1	0	1	0	-	-	-	-	-	-	1	0	1	0	1	0	1	0	1	1	1	0
MB-5366	a	HT	13.8508	0	-	-	-	-	-	-	0	-	-	-	-	-	-	-	-	0	0	0	0	0	0	0	0	0	0	0	0	-	-	-	-	-	-	0	0	0	0	0	0	0	0	0	0	0	0
MB-5368	d-o.c.	HT	8.2245	1	-	-	-	-	-	-	-	-	-	-	-	-	-	-	-	0	0	0	0	0	0	0	0	0	0	0	0	-	-	-	-	-	-	0	0	0	0	0	0	0	0	0	0	0	0
MB-5383	d-d.s.	HT	9.33607	1	-	-	-	-	-	-	1	0	-	-	-	-	-	-	-	0	0	0	0	0	0	0	0	0	0	0	0	-	-	-	-	-	-	0	0	0	0	0	0	0	0	0	0	0	0
MB-5384	d-o.c.	HT	5.84531	1	-	-	-	-	-	-	1	1	-	-	-	-	-	-	-	0	0	0	0	0	0	0	0	0	0	0	0	-	-	-	-	-	-	0	0	0	0	0	0	0	0	0	0	0	0
MB-5392	a	HT	13.87	0	-	-	-	-	-	-	0	-	-	-	-	-	-	-	-	0	0	0	0	0	0	0	0	0	0	0	0	-	-	-	-	-	-	0	0	0	0	0	0	0	0	0	0	0	0
MB-5397	a	HT	14.0014	0	-	-	-	-	-	-	1	-	-	-	-	-	-	-	-	0	0	0	0	0	1	0	0	0	0	0	0	-	-	-	-	-	-	0	0	0	0	0	0	0	0	0	0	0	0
MB-5399	d-d.s.	HT	8.77207	1	-	-	-	-	-	-	-	-	-	-	-	-	-	-	-	0	0	0	0	0	0	0	0	0	0	0	0	-	-	-	-	-	-	0	0	0	0	0	0	0	0	0	0	0	1
MB-5401	a	HT	5.76318	0	-	-	-	-	-	-	1	-	-	-	-	-	-	-	-	0	0	0	0	0	0	0	0	0	0	0	0	-	-	-	-	-	-	0	0	0	0	0	0	0	0	0	0	0	0
MB-5403	d-o.c.	HT	7.86311	1	-	-	-	-	-	-	0	1	-	-	-	-	-	-	-	0	0	0	0	0	0	0	0	0	0	0	0	-	-	-	-	-	-	0	0	0	0	0	0	0	0	0	0	0	1
MB-5404	d-d.s.	HT	6.13826	1	-	-	-	-	-	-	1	0	-	-	-	-	-	-	-	0	0	0	0	0	0	0	0	0	0	0	1	-	-	-	-	-	-	0	0	0	0	0	0	0	0	0	0	0	0
MB-5418	a	HT	6.18754	0	-	-	-	-	-	-	1	-	-	-	-	-	-	-	-	0	0	0	0	0	0	0	0	0	0	0	1	-	-	-	-	-	-	0	0	0	0	0	0	0	0	0	0	0	0
MB-5425	d-d.s.	HT	4.06297	1	-	-	-	-	-	-	-	-	-	-	-	-	-	-	-	0	0	0	0	1	0	0	0	0	0	1	0	-	-	-	-	-	-	0	0	0	0	1	0	0	0	0	0	1	0
MB-5433	a	HT	6.62834	0	-	-	-	-	-	-	1	-	-	-	-	-	-	-	-	0	0	0	0	0	0	0	0	0	0	0	1	-	-	-	-	-	-	0	0	0	0	0	0	0	0	0	0	0	1
MB-5434	d-d.s.	HT	3.70979	1	-	-	-	-	-	-	-	-	-	-	-	-	-	-	-	0	0	1	0	1	1	0	0	1	1	1	0	-	-	-	-	-	-	0	0	1	0	1	0	0	0	1	0	1	0
MB-5435	d-o.c.	HT	8.54209	1	-	-	-	-	-	-	-	-	-	-	-	-	-	-	-	0	0	0	0	0	0	0	0	0	0	0	0	-	-	-	-	-	-	0	0	0	0	0	0	0	0	0	0	0	0
MB-5441	d-o.c.	HT	0.796715	1	-	-	-	-	-	-	1	0	-	-	-	-	-	-	-	1	0	1	0	1	0	1	0	1	0	1	0	-	-	-	-	-	-	1	0	1	0	1	0	1	0	1	0	1	0
MB-5455	d-o.c.	HT	5.07598	1	-	-	-	-	-	-	1	0	-	-	-	-	-	-	-	0	0	0	0	0	0	0	0	0	0	0	0	-	-	-	-	-	-	0	0	0	0	0	0	0	0	0	0	0	0
MB-5457	d-d.s.	HT	13.2183	1	-	-	-	-	-	-	1	0	-	-	-	-	-	-	-	0	0	0	0	0	0	0	0	0	0	0	0	-	-	-	-	-	-	0	0	0	0	0	0	0	0	0	0	0	0
MB-5475	d-o.c.	HT	0.208077	1	-	-	-	-	-	-	1	0	-	-	-	-	-	-	-	1	0	1	0	1	0	1	0	1	0	1	0	-	-	-	-	-	-	1	0	1	1	1	0	1	0	1	0	1	0
MB-5477	a	HT	9.05955	0	-	-	-	-	-	-	0	-	-	-	-	-	-	-	-	0	0	0	0	0	0	0	0	0	0	0	0	-	-	-	-	-	-	0	0	0	0	0	0	0	0	0	0	0	0
MB-5492	d-d.s.	HT	1.91923	1	-	-	-	-	-	-	-	-	-	-	-	-	-	-	-	1	0	1	0	1	0	1	0	1	1	1	1	-	-	-	-	-	-	1	0	1	0	1	0	1	1	1	0	1	0
MB-5493	d-d.s.	HT	4.70089	1	-	-	-	-	-	-	0	0	-	-	-	-	-	-	-	0	0	0	0	1	0	0	0	0	0	1	0	-	-	-	-	-	-	0	0	0	0	1	0	0	0	0	0	1	0
MB-5495	a	HT	12.7639	0	-	-	-	-	-	-	0	-	-	-	-	-	-	-	-	0	0	0	0	0	0	0	0	0	0	0	0	-	-	-	-	-	-	0	0	0	0	0	0	0	0	0	0	0	0
MB-5510	d-d.s.	HT	8.46817	1	-	-	-	-	-	-	1	0	-	-	-	-	-	-	-	0	0	0	0	0	0	0	0	0	0	0	0	-	-	-	-	-	-	0	0	0	0	0	0	0	0	0	0	0	0
MB-5513	d-d.s.	HT	3.0089	1	-	-	-	-	-	-	-	-	-	-	-	-	-	-	-	0	0	1	0	1	0	0	0	1	0	1	0	-	-	-	-	-	-	0	0	1	0	1	0	0	0	1	0	1	1
MB-5519	a	HT	13.1855	0	-	-	-	-	-	-	0	-	-	-	-	-	-	-	-	0	0	0	0	0	0	0	0	0	0	0	0	-	-	-	-	-	-	0	0	0	0	0	0	0	0	0	0	0	0
MB-5520	d-d.s.	HT	1.33881	1	-	-	-	-	-	-	0	0	-	-	-	-	-	-	-	1	0	1	0	1	0	1	0	1	0	1	0	-	-	-	-	-	-	1	0	1	0	1	0	1	0	1	0	1	0
MB-5530	a	HT	11.0472	0	-	-	-	-	-	-	-	-	-	-	-	-	-	-	-	0	0	0	0	0	0	0	0	0	1	0	0	-	-	-	-	-	-	0	0	0	0	0	0	0	0	0	0	0	0
MB-5532	d-d.s.	HT	6.55989	1	-	-	-	-	-	-	1	0	-	-	-	-	-	-	-	0	0	0	0	0	0	0	0	0	0	0	0	-	-	-	-	-	-	0	0	0	0	0	0	0	0	0	0	0	0
MB-5540	d-d.s.	HT	3.9781	1	-	-	-	-	-	-	1	1	-	-	-	-	-	-	-	0	0	1	0	1	0	0	0	1	0	1	0	-	-	-	-	-	-	0	0	1	0	1	0	0	0	1	1	1	1
MB-5543	d-o.c.	HT	2.8282	1	-	-	-	-	-	-	-	-	-	-	-	-	-	-	-	1	0	1	0	1	0	1	0	1	0	1	0	-	-	-	-	-	-	1	0	1	0	1	0	1	0	1	0	1	0
MB-5550	a	HT	2.11088	0	-	-	-	-	-	-	0	-	-	-	-	-	-	-	-	1	0	1	0	1	0	1	0	1	0	1	0	-	-	-	-	-	-	1	0	1	0	1	0	1	0	1	0	1	0
MB-5552	d-d.s.	HT	2.8501	1	-	-	-	-	-	-	-	-	-	-	-	-	-	-	-	1	0	1	0	1	0	1	0	1	0	1	0	-	-	-	-	-	-	1	0	1	0	1	0	1	0	1	0	1	0
MB-5553	d	HT	12.6899	1	-	-	-	-	-	-	-	-	-	-	-	-	-	-	-	0	0	0	0	0	0	0	0	0	0	0	0	-	-	-	-	-	-	0	0	0	0	0	0	0	0	0	0	0	0
MB-5571	d-d.s.	HT	12.6379	1	-	-	-	-	-	-	0	0	-	-	-	-	-	-	-	0	0	0	0	0	0	0	0	0	0	0	0	-	-	-	-	-	-	0	0	0	0	0	0	0	0	0	0	0	0
MB-5577	d-d.s.	HT	4.55031	1	-	-	-	-	-	-	-	-	-	-	-	-	-	-	-	0	0	0	0	1	0	0	0	0	0	1	0	-	-	-	-	-	-	0	0	0	0	1	0	0	0	0	0	1	0
MB-5580	d-o.c.	HT	5.88364	1	-	-	-	-	-	-	0	0	-	-	-	-	-	-	-	0	0	0	0	0	0	0	0	0	0	0	0	-	-	-	-	-	-	0	0	0	0	0	0	0	0	0	0	0	0
MB-5584	d-o.c.	HT	7.48255	1	-	-	-	-	-	-	1	1	-	-	-	-	-	-	-	0	0	0	0	0	0	0	0	0	0	0	0	-	-	-	-	-	-	0	0	0	0	0	0	0	0	0	0	0	0
MB-5585	d-d.s.	HT	4.4271	1	-	-	-	-	-	-	-	-	-	-	-	-	-	-	-	0	0	0	0	1	0	0	0	0	0	1	0	-	-	-	-	-	-	0	0	0	0	1	1	0	0	0	0	1	1
MB-5588	d-d.s.	HT	6.66393	1	-	-	-	-	-	-	-	-	-	-	-	-	-	-	-	0	0	0	0	0	0	0	0	0	0	0	0	-	-	-	-	-	-	0	0	0	0	0	0	0	0	0	0	0	0
MB-5590	a	HT	1.46475	0	-	-	-	-	-	-	0	-	-	-	-	-	-	-	-	1	0	1	0	1	0	1	0	1	0	1	0	-	-	-	-	-	-	1	0	1	0	1	0	1	0	1	0	1	0
MB-5591	d	HT	12.7255	1	-	-	-	-	-	-	0	0	-	-	-	-	-	-	-	0	0	0	0	0	0	0	0	0	0	0	0	-	-	-	-	-	-	0	0	0	0	0	0	0	0	0	0	0	0
MB-5596	a	HT	13.4483	0	-	-	-	-	-	-	0	-	-	-	-	-	-	-	-	0	0	0	0	0	0	0	0	0	0	0	1	-	-	-	-	-	-	0	0	0	0	0	0	0	0	0	1	0	0
MB-5597	d-o.c.	HT	2.68857	1	-	-	-	-	-	-	0	1	-	-	-	-	-	-	-	1	0	1	0	1	0	1	0	1	0	1	0	-	-	-	-	-	-	1	0	1	0	1	0	1	0	1	0	1	0
MB-5613	a	HT	11.6824	0	-	-	-	-	-	-	0	-	-	-	-	-	-	-	-	0	0	0	0	0	0	0	0	0	0	0	0	-	-	-	-	-	-	0	0	0	0	0	0	0	0	0	0	0	0
MB-5620	d-d.s.	HT	3.45517	1	-	-	-	-	-	-	-	-	-	-	-	-	-	-	-	0	0	1	0	1	0	0	0	1	0	1	0	-	-	-	-	-	-	0	0	1	0	1	0	0	0	1	0	1	1
MB-5623	d-o.c.	HT	11.3183	1	-	-	-	-	-	-	1	0	-	-	-	-	-	-	-	0	0	0	0	0	0	0	0	0	0	0	0	-	-	-	-	-	-	0	0	0	0	0	0	0	0	0	1	0	0
MB-5636	d-o.c.	HT	8.89528	1	-	-	-	-	-	-	-	-	-	-	-	-	-	-	-	0	0	0	1	0	0	0	0	0	0	0	0	-	-	-	-	-	-	0	0	0	0	0	0	0	0	0	0	0	0
MB-5653	a	HT	11.6715	0	-	-	-	-	-	-	0	-	-	-	-	-	-	-	-	0	0	0	0	0	0	0	0	0	0	0	0	-	-	-	-	-	-	0	0	0	0	0	0	0	0	0	0	0	0
MB-5654	a	HT	5.24298	0	-	-	-	-	-	-	0	-	-	-	-	-	-	-	-	0	0	0	0	0	0	0	0	0	0	0	0	-	-	-	-	-	-	0	0	0	0	0	0	0	0	0	0	0	0
MB-5655	a	HT	12.386	0	-	-	-	-	-	-	-	-	-	-	-	-	-	-	-	0	0	0	0	0	0	0	0	0	0	0	0	-	-	-	-	-	-	0	0	0	0	0	0	0	0	0	0	0	0
MB-6001	d	HT	11.1129	1	-	-	-	-	-	-	-	-	-	-	-	-	-	-	-	0	0	0	0	0	0	0	0	0	0	0	0	-	-	-	-	-	-	0	0	0	0	0	0	0	0	0	0	0	0
MB-6006	d-o.c.	HT	5.22108	1	-	-	-	-	-	-	-	-	-	-	-	-	-	-	-	0	0	0	0	0	0	0	0	0	0	0	0	-	-	-	-	-	-	0	0	0	0	0	0	0	0	0	0	0	0
MB-6007	d	HT	5.79329	1	-	-	-	-	-	-	-	-	-	-	-	-	-	-	-	0	0	0	0	0	0	0	0	0	0	0	0	-	-	-	-	-	-	0	0	0	0	0	0	0	0	0	0	0	0
MB-6010	a	HT	12.1588	0	-	-	-	-	-	-	-	-	-	-	-	-	-	-	-	0	0	0	0	0	0	0	0	0	0	0	0	-	-	-	-	-	-	0	0	0	0	0	0	0	0	0	0	0	0
MB-6017	d	HT	5.82341	1	-	-	-	-	-	-	-	-	-	-	-	-	-	-	-	0	0	0	0	0	0	0	0	0	0	0	0	-	-	-	-	-	-	0	0	0	0	0	0	0	0	0	0	0	0
MB-6022	d-d.s.	HT	4.27652	1	-	-	-	-	-	-	-	-	-	-	-	-	-	-	-	0	0	0	0	1	0	0	0	0	0	1	0	-	-	-	-	-	-	0	0	0	0	1	0	0	0	0	0	1	0
MB-6030	d-o.c.	HT	11.9398	1	-	-	-	-	-	-	-	-	-	-	-	-	-	-	-	0	0	0	0	0	0	0	0	0	0	0	0	-	-	-	-	-	-	0	0	0	0	0	0	0	0	0	0	0	0
MB-6039	d	HT	6.00684	1	-	-	-	-	-	-	-	-	-	-	-	-	-	-	-	0	0	0	0	0	0	0	0	0	0	0	0	-	-	-	-	-	-	0	0	0	0	0	0	0	0	0	0	0	0
MB-6047	d-d.s.	HT	3.1102	1	-	-	-	-	-	-	-	-	-	-	-	-	-	-	-	0	0	1	0	1	0	0	0	1	0	1	0	-	-	-	-	-	-	0	0	1	0	1	0	0	0	1	0	1	0
MB-6048	d	HT	13.8152	1	-	-	-	-	-	-	-	-	-	-	-	-	-	-	-	0	0	0	0	0	0	0	0	0	0	0	0	-	-	-	-	-	-	0	0	0	0	0	0	0	0	0	0	0	1
MB-6051	d-d.s.	HT	15.3457	1	-	-	-	-	-	-	-	-	-	-	-	-	-	-	-	0	0	0	0	0	0	0	0	0	1	0	0	-	-	-	-	-	-	0	0	0	0	0	0	0	0	0	0	0	0
MB-6053	a	HT	16.5914	0	-	-	-	-	-	-	-	-	-	-	-	-	-	-	-	0	0	0	0	0	0	0	0	0	0	0	0	-	-	-	-	-	-	0	0	0	0	0	0	0	0	0	0	0	0
MB-6065	d	HT	15.4853	1	-	-	-	-	-	-	-	-	-	-	-	-	-	-	-	0	0	0	0	0	0	0	0	0	0	0	0	-	-	-	-	-	-	0	0	0	0	0	0	0	0	0	0	0	0
MB-6071	d-d.s.	HT	4.71458	1	-	-	-	-	-	-	-	-	-	-	-	-	-	-	-	0	0	0	0	1	1	0	0	0	0	1	0	-	-	-	-	-	-	0	0	0	0	1	0	0	0	0	1	1	1
MB-6083	d	HT	13.473	1	-	-	-	-	-	-	-	-	-	-	-	-	-	-	-	0	0	0	0	0	0	0	0	0	0	0	0	-	-	-	-	-	-	0	0	0	0	0	0	0	0	0	0	0	0
MB-6103	a	HT	3.86037	0	-	-	-	-	-	-	-	-	-	-	-	-	-	-	-	0	0	1	1	1	1	0	0	1	0	1	1	-	-	-	-	-	-	0	0	1	0	1	1	0	0	1	0	1	1
MB-6107	d	HT	10.13	1	-	-	-	-	-	-	-	-	-	-	-	-	-	-	-	0	0	0	0	0	0	0	0	0	0	0	0	-	-	-	-	-	-	0	0	0	0	0	0	0	0	0	0	0	0
MB-6108	a	HT	8.18617	0	-	-	-	-	-	-	-	-	-	-	-	-	-	-	-	0	0	0	1	0	0	0	0	0	0	0	0	-	-	-	-	-	-	0	0	0	0	0	0	0	0	0	0	0	0
MB-6124	d	HT	9.4976	1	-	-	-	-	-	-	-	-	-	-	-	-	-	-	-	0	0	0	0	0	0	0	0	0	0	0	0	-	-	-	-	-	-	0	0	0	0	0	0	0	0	0	0	0	0
MB-6125	d-o.c.	HT	12.6407	1	-	-	-	-	-	-	-	-	-	-	-	-	-	-	-	0	0	0	0	0	0	0	0	0	0	0	0	-	-	-	-	-	-	0	0	0	0	0	0	0	0	0	0	0	0
MB-6135	d	HT	6.45585	1	-	-	-	-	-	-	-	-	-	-	-	-	-	-	-	0	0	0	0	0	0	0	0	0	0	0	0	-	-	-	-	-	-	0	0	0	0	0	0	0	0	0	0	0	0
MB-6138	d-d.s.	HT	2.10541	1	-	-	-	-	-	-	-	-	-	-	-	-	-	-	-	1	0	1	0	1	0	1	0	1	0	1	0	-	-	-	-	-	-	1	0	1	0	1	0	1	0	1	0	1	1
MB-6141	d	HT	6.47775	1	-	-	-	-	-	-	-	-	-	-	-	-	-	-	-	0	0	0	0	0	0	0	0	0	0	0	0	-	-	-	-	-	-	0	0	0	1	0	0	0	0	0	0	0	0
MB-6145	d-d.s.	HT	2.81999	1	-	-	-	-	-	-	-	-	-	-	-	-	-	-	-	1	0	1	0	1	0	1	0	1	0	1	0	-	-	-	-	-	-	1	0	1	0	1	0	1	0	1	0	1	0
MB-6146	d-d.s.	HT	7.35934	1	-	-	-	-	-	-	-	-	-	-	-	-	-	-	-	0	0	0	0	0	0	0	0	0	0	0	0	-	-	-	-	-	-	0	0	0	0	0	0	0	0	0	0	0	1
MB-6147	a	HT	4.56947	0	-	-	-	-	-	-	-	-	-	-	-	-	-	-	-	0	0	0	0	1	0	0	0	0	0	1	0	-	-	-	-	-	-	0	0	0	0	1	0	0	0	0	0	1	1
MB-6163	d	HT	7.28268	1	-	-	-	-	-	-	-	-	-	-	-	-	-	-	-	0	0	0	0	0	0	0	0	0	0	0	0	-	-	-	-	-	-	0	0	0	0	0	0	0	0	0	0	0	0
MB-6164	a	HT	0.36961	0	-	-	-	-	-	-	-	-	-	-	-	-	-	-	-	1	0	1	0	1	0	1	0	1	0	1	0	-	-	-	-	-	-	1	0	1	0	1	0	1	0	1	0	1	0
MB-6167	d-o.c.	HT	10.0862	1	-	-	-	-	-	-	-	-	-	-	-	-	-	-	-	0	0	0	0	0	0	0	0	0	0	0	0	-	-	-	-	-	-	0	0	0	0	0	0	0	0	0	0	0	0
MB-6171	a	HT	7.57837	0	-	-	-	-	-	-	-	-	-	-	-	-	-	-	-	0	0	0	0	0	0	0	0	0	0	0	0	-	-	-	-	-	-	0	0	0	0	0	0	0	0	0	0	0	0
MB-6181	d	HT	4.51198	1	-	-	-	-	-	-	-	-	-	-	-	-	-	-	-	0	0	0	0	1	0	0	0	0	0	1	0	-	-	-	-	-	-	0	0	0	0	1	0	0	0	0	0	1	0
MB-6187	d-o.c.	HT	3.10198	1	-	-	-	-	-	-	-	-	-	-	-	-	-	-	-	0	0	1	0	1	0	0	0	1	0	1	0	-	-	-	-	-	-	0	0	1	0	1	0	0	0	1	0	1	0
MB-6190	d-o.c.	HT	2.02327	1	-	-	-	-	-	-	-	-	-	-	-	-	-	-	-	1	0	1	0	1	0	1	0	1	0	1	0	-	-	-	-	-	-	1	0	1	0	1	0	1	0	1	0	1	0
MB-6192	d-o.c.	HT	3.50171	1	-	-	-	-	-	-	-	-	-	-	-	-	-	-	-	0	0	1	0	1	0	0	0	1	0	1	0	-	-	-	-	-	-	0	0	1	0	1	0	0	0	1	0	1	0
MB-6195	a	HT	9.13073	0	-	-	-	-	-	-	-	-	-	-	-	-	-	-	-	0	0	0	0	0	0	0	0	0	0	0	0	-	-	-	-	-	-	0	0	0	0	0	0	0	0	0	0	0	0
MB-6200	d-d.s.	HT	2.46954	1	-	-	-	-	-	-	-	-	-	-	-	-	-	-	-	1	0	1	0	1	0	1	0	1	0	1	0	-	-	-	-	-	-	1	0	1	0	1	0	1	0	1	0	1	0
MB-6204	d-o.c.	HT	4.66256	1	-	-	-	-	-	-	-	-	-	-	-	-	-	-	-	0	0	0	0	1	0	0	0	0	0	1	0	-	-	-	-	-	-	0	0	0	0	1	0	0	0	0	0	1	0
MB-6214	a	HT	2.0178	0	-	-	-	-	-	-	-	-	-	-	-	-	-	-	-	1	0	1	0	1	0	1	0	1	0	1	0	-	-	-	-	-	-	1	0	1	0	1	0	1	0	1	0	1	1
MB-6226	d-o.c.	HT	2.90486	1	-	-	-	-	-	-	-	-	-	-	-	-	-	-	-	1	0	1	0	1	0	1	0	1	0	1	0	-	-	-	-	-	-	1	0	1	0	1	0	1	0	1	0	1	0
MB-6230	d-d.s.	HT	6.14374	1	-	-	-	-	-	-	-	-	-	-	-	-	-	-	-	0	0	0	0	0	0	0	0	0	0	0	0	-	-	-	-	-	-	0	0	0	0	0	0	0	0	0	0	0	0
MB-6232	d-o.c.	HT	6.98152	1	-	-	-	-	-	-	-	-	-	-	-	-	-	-	-	0	0	0	0	0	0	0	0	0	0	0	0	-	-	-	-	-	-	0	0	0	0	0	0	0	0	0	0	0	0
MB-6254	d-d.s.	HT	5.00205	1	-	-	-	-	-	-	-	-	-	-	-	-	-	-	-	0	0	0	0	0	0	0	0	0	0	0	0	-	-	-	-	-	-	0	0	0	0	0	0	0	0	0	0	0	0
MB-6263	a	HT	6.23135	0	-	-	-	-	-	-	-	-	-	-	-	-	-	-	-	0	0	0	0	0	0	0	0	0	0	0	0	-	-	-	-	-	-	0	0	0	0	0	0	0	0	0	0	0	0
MB-6281	d	HT	0.287474	1	-	-	-	-	-	-	-	-	-	-	-	-	-	-	-	1	0	1	0	1	0	1	0	1	0	1	0	-	-	-	-	-	-	1	0	1	0	1	0	1	0	1	0	1	0
MB-6283	d	HT	7.58932	1	-	-	-	-	-	-	-	-	-	-	-	-	-	-	-	0	0	0	0	0	0	0	0	0	0	0	0	-	-	-	-	-	-	0	0	0	0	0	0	0	0	0	0	0	0
MB-6300	d-o.c.	HT	5.24298	1	-	-	-	-	-	-	-	-	-	-	-	-	-	-	-	0	0	0	0	0	0	0	0	0	0	0	0	-	-	-	-	-	-	0	0	0	0	0	0	0	0	0	0	0	0
MB-6312	a	HT	5.46475	0	-	-	-	-	-	-	-	-	-	-	-	-	-	-	-	0	0	0	0	0	0	0	0	0	0	0	0	-	-	-	-	-	-	0	0	0	0	0	0	0	0	0	0	0	0
MB-6317	d	HT	2.4011	1	-	-	-	-	-	-	-	-	-	-	-	-	-	-	-	1	0	1	0	1	0	1	0	1	0	1	0	-	-	-	-	-	-	1	0	1	0	1	0	1	0	1	0	1	0
MB-6328	a	HT	5.53593	0	-	-	-	-	-	-	-	-	-	-	-	-	-	-	-	0	0	0	0	0	0	0	0	0	0	0	0	-	-	-	-	-	-	0	0	0	0	0	0	0	0	0	0	0	0
MB-6329	a	HT	5.11704	0	-	-	-	-	-	-	-	-	-	-	-	-	-	-	-	0	0	0	0	0	0	0	0	0	0	0	0	-	-	-	-	-	-	0	0	0	0	0	0	0	0	0	0	0	0
MB-6334	a	HT	4.75565	0	-	-	-	-	-	-	-	-	-	-	-	-	-	-	-	0	0	0	0	1	1	0	0	0	0	1	0	-	-	-	-	-	-	0	0	0	0	1	1	0	0	0	0	1	1
MB-7000	a	HT	4.97194	0	-	-	-	-	-	-	-	-	-	-	-	-	-	-	-	0	0	0	0	1	0	0	0	0	0	1	0	-	-	-	-	-	-	0	0	0	0	1	0	0	0	0	0	1	1
MB-7002	a	HT	4.75838	0	-	-	-	-	-	-	-	-	-	-	-	-	-	-	-	0	0	0	0	1	0	0	0	0	0	1	0	-	-	-	-	-	-	0	0	0	0	1	0	0	0	0	0	1	0
MB-7003	a	HT	4.44901	0	-	-	-	-	-	-	-	-	-	-	-	-	-	-	-	0	0	0	0	1	0	0	0	0	0	1	0	-	-	-	-	-	-	0	0	0	0	1	1	0	0	0	0	1	1
MB-7010	a	HT	6.08077	0	-	-	-	-	-	-	-	-	-	-	-	-	-	-	-	0	0	0	0	0	0	0	0	0	0	0	0	-	-	-	-	-	-	0	0	0	0	0	0	0	0	0	0	0	0
MB-7019	a	HT	6.55441	0	-	-	-	-	-	-	-	-	-	-	-	-	-	-	-	0	0	0	0	0	0	0	0	0	0	0	0	-	-	-	-	-	-	0	0	0	0	0	0	0	0	0	0	0	0
MB-7022	a	HT	7.02259	0	-	-	-	-	-	-	-	-	-	-	-	-	-	-	-	0	0	0	0	0	0	0	0	0	0	0	0	-	-	-	-	-	-	0	0	0	0	0	0	0	0	0	0	0	0
MB-7024	a	HT	5.77139	0	-	-	-	-	-	-	-	-	-	-	-	-	-	-	-	0	0	0	0	0	0	0	0	0	0	0	0	-	-	-	-	-	-	0	0	0	0	0	0	0	0	0	0	0	0
MB-7032	a	HT	5.86995	0	-	-	-	-	-	-	-	-	-	-	-	-	-	-	-	0	0	0	0	0	0	0	0	0	0	0	0	-	-	-	-	-	-	0	0	0	0	0	0	0	0	0	0	0	1
MB-7034	a	HT	6.16838	0	-	-	-	-	-	-	-	-	-	-	-	-	-	-	-	0	0	0	0	0	0	0	0	0	0	0	0	-	-	-	-	-	-	0	0	0	0	0	0	0	0	0	0	0	0
MB-7039	d-d.s.	HT	4.04107	1	-	-	-	-	-	-	-	-	-	-	-	-	-	-	-	0	0	0	0	1	0	0	0	0	0	1	0	-	-	-	-	-	-	0	0	0	0	1	1	0	0	0	0	1	1
MB-7040	a	HT	5.90007	0	-	-	-	-	-	-	-	-	-	-	-	-	-	-	-	0	0	0	0	0	0	0	0	0	0	0	0	-	-	-	-	-	-	0	0	0	0	0	0	0	0	0	0	0	0
MB-7041	d	HT	7.78371	1	-	-	-	-	-	-	-	-	-	-	-	-	-	-	-	0	0	0	0	0	1	0	0	0	0	0	0	-	-	-	-	-	-	0	0	0	0	0	0	0	0	0	0	0	0
MB-7056	a	HT	9.60986	0	-	-	-	-	-	-	-	-	-	-	-	-	-	-	-	0	0	0	0	0	0	0	0	0	0	0	0	-	-	-	-	-	-	0	0	0	0	0	0	0	0	0	0	0	0
MB-7058	a	HT	10.0616	0	-	-	-	-	-	-	-	-	-	-	-	-	-	-	-	0	0	0	0	0	0	0	0	0	0	0	0	-	-	-	-	-	-	0	0	0	0	0	0	0	0	0	0	0	0
MB-7067	a	HT	8.62423	0	-	-	-	-	-	-	-	-	-	-	-	-	-	-	-	0	0	0	0	0	0	0	0	0	0	0	0	-	-	-	-	-	-	0	0	0	0	0	0	0	0	0	0	0	0
MB-7070	a	HT	8.87611	0	-	-	-	-	-	-	-	-	-	-	-	-	-	-	-	0	0	0	0	0	0	0	0	0	0	0	0	-	-	-	-	-	-	0	0	0	0	0	0	0	0	0	0	0	1
MB-7074	a	HT	8.88433	0	-	-	-	-	-	-	-	-	-	-	-	-	-	-	-	0	0	0	0	0	1	0	0	0	0	0	1	-	-	-	-	-	-	0	0	0	0	0	0	0	0	0	0	0	0
MB-7075	a	HT	9.16906	0	-	-	-	-	-	-	-	-	-	-	-	-	-	-	-	0	0	0	0	0	0	0	0	0	0	0	0	-	-	-	-	-	-	0	0	0	0	0	0	0	0	0	0	0	1
MB-7076	a	HT	8.0794	0	-	-	-	-	-	-	-	-	-	-	-	-	-	-	-	0	0	0	0	0	0	0	0	0	0	0	0	-	-	-	-	-	-	0	0	0	0	0	0	0	0	0	0	0	0
MB-7079	a	HT	7.47981	0	-	-	-	-	-	-	-	-	-	-	-	-	-	-	-	0	0	0	0	0	1	0	0	0	1	0	1	-	-	-	-	-	-	0	0	0	0	0	1	0	0	0	0	0	1
MB-7080	a	HT	7.4935	0	-	-	-	-	-	-	-	-	-	-	-	-	-	-	-	0	0	0	0	0	0	0	0	0	0	0	0	-	-	-	-	-	-	0	0	0	0	0	0	0	0	0	0	0	0
MB-7084	a	HT	9.57153	0	-	-	-	-	-	-	-	-	-	-	-	-	-	-	-	0	0	0	1	0	0	0	0	0	0	0	0	-	-	-	-	-	-	0	0	0	0	0	0	0	0	0	0	0	1
MB-7088	a	HT	10.1465	0	-	-	-	-	-	-	-	-	-	-	-	-	-	-	-	0	0	0	0	0	0	0	0	0	0	0	0	-	-	-	-	-	-	0	0	0	0	0	0	0	0	0	0	0	0
MB-7102	d-o.c.	HT	8.55031	1	-	-	-	-	-	-	-	-	-	-	-	-	-	-	-	0	0	0	0	0	1	0	0	0	0	0	1	-	-	-	-	-	-	0	0	0	0	0	0	0	0	0	0	0	1
MB-7106	d-d.s.	HT	3.08008	1	-	-	-	-	-	-	-	-	-	-	-	-	-	-	-	0	0	1	0	1	0	0	0	1	0	1	0	-	-	-	-	-	-	0	0	1	0	1	0	0	0	1	0	1	1
MB-7107	d-d.s.	HT	4.67625	1	-	-	-	-	-	-	-	-	-	-	-	-	-	-	-	0	0	0	0	1	0	0	0	0	0	1	0	-	-	-	-	-	-	0	0	0	0	1	1	0	0	0	0	1	0
MB-7109	a	HT	9.65366	0	-	-	-	-	-	-	-	-	-	-	-	-	-	-	-	0	0	0	0	0	0	0	0	0	0	0	0	-	-	-	-	-	-	0	0	0	0	0	0	0	0	0	0	0	0
MB-7111	d-d.s.	HT	2.47775	1	-	-	-	-	-	-	-	-	-	-	-	-	-	-	-	1	0	1	0	1	0	1	0	1	0	1	0	-	-	-	-	-	-	1	0	1	0	1	0	1	0	1	0	1	0
MB-7113	a	HT	9.02669	0	-	-	-	-	-	-	-	-	-	-	-	-	-	-	-	0	0	0	0	0	0	0	0	0	0	0	0	-	-	-	-	-	-	0	0	0	0	0	0	0	0	0	0	0	0
MB-7116	d-d.s.	HT	2.74059	1	-	-	-	-	-	-	-	-	-	-	-	-	-	-	-	1	0	1	0	1	0	1	0	1	0	1	0	-	-	-	-	-	-	1	0	1	0	1	0	1	0	1	0	1	0
MB-7118	a	HT	11.5455	0	-	-	-	-	-	-	-	-	-	-	-	-	-	-	-	0	0	0	0	0	0	0	0	0	0	0	0	-	-	-	-	-	-	0	0	0	0	0	0	0	0	0	0	0	0
MB-7122	d-o.c.	HT	2.45585	1	-	-	-	-	-	-	-	-	-	-	-	-	-	-	-	1	0	1	0	1	0	1	0	1	0	1	0	-	-	-	-	-	-	1	0	1	0	1	0	1	0	1	1	1	0
MB-7123	a	HT	11.3073	0	-	-	-	-	-	-	-	-	-	-	-	-	-	-	-	0	0	0	0	0	0	0	0	0	0	0	0	-	-	-	-	-	-	0	0	0	0	0	0	0	0	0	0	0	0
MB-7124	a	HT	11.4661	0	-	-	-	-	-	-	-	-	-	-	-	-	-	-	-	0	0	0	0	0	0	0	0	0	0	0	0	-	-	-	-	-	-	0	0	0	0	0	0	0	0	0	0	0	0
MB-7128	d-o.c.	HT	4.95003	1	-	-	-	-	-	-	-	-	-	-	-	-	-	-	-	0	0	0	0	1	0	0	0	0	0	1	0	-	-	-	-	-	-	0	0	0	0	1	0	0	0	0	0	1	0
MB-7131	a	HT	11.0664	0	-	-	-	-	-	-	-	-	-	-	-	-	-	-	-	0	0	0	0	0	0	0	0	0	0	0	0	-	-	-	-	-	-	0	0	0	0	0	0	0	0	0	0	0	0
MB-7132	a	HT	10.809	0	-	-	-	-	-	-	-	-	-	-	-	-	-	-	-	0	0	0	0	0	1	0	0	0	0	0	1	-	-	-	-	-	-	0	0	0	0	0	0	0	0	0	0	0	0
MB-7140	d-d.s.	HT	7.45791	1	-	-	-	-	-	-	-	-	-	-	-	-	-	-	-	0	0	0	0	0	0	0	0	0	0	0	0	-	-	-	-	-	-	0	0	0	0	0	0	0	0	0	0	0	0
MB-7141	a	HT	11.3812	0	-	-	-	-	-	-	-	-	-	-	-	-	-	-	-	0	0	0	0	0	0	0	0	0	0	0	0	-	-	-	-	-	-	0	0	0	0	0	0	0	0	0	0	0	0
MB-7142	a	HT	11.9836	0	-	-	-	-	-	-	-	-	-	-	-	-	-	-	-	0	0	0	0	0	0	0	0	0	0	0	0	-	-	-	-	-	-	0	0	0	0	0	0	0	0	0	0	0	0
MB-7147	a	HT	10.6338	0	-	-	-	-	-	-	-	-	-	-	-	-	-	-	-	0	0	0	0	0	0	0	0	0	0	0	0	-	-	-	-	-	-	0	0	0	0	0	0	0	0	0	0	0	0
MB-7151	a	HT	11.8631	0	-	-	-	-	-	-	-	-	-	-	-	-	-	-	-	0	0	0	0	0	0	0	0	0	0	0	0	-	-	-	-	-	-	0	0	0	0	0	0	0	0	0	0	0	1
MB-7152	a	HT	11.3238	0	-	-	-	-	-	-	-	-	-	-	-	-	-	-	-	0	0	0	0	0	0	0	0	0	0	0	0	-	-	-	-	-	-	0	0	0	0	0	0	0	0	0	0	0	1
MB-7153	a	HT	11.729	0	-	-	-	-	-	-	-	-	-	-	-	-	-	-	-	0	0	0	0	0	0	0	0	0	0	0	0	-	-	-	-	-	-	0	0	0	0	0	0	0	0	0	0	0	0
MB-7154	d-o.c.	HT	8.90897	1	-	-	-	-	-	-	-	-	-	-	-	-	-	-	-	0	0	0	0	0	0	0	0	0	0	0	0	-	-	-	-	-	-	0	0	0	0	0	0	0	0	0	0	0	0
MB-7168	a	HT	12.3614	0	-	-	-	-	-	-	-	-	-	-	-	-	-	-	-	0	0	0	0	0	0	0	0	0	0	0	0	-	-	-	-	-	-	0	0	0	0	0	0	0	0	0	0	0	0
MB-7172	a	HT	12.2628	0	-	-	-	-	-	-	-	-	-	-	-	-	-	-	-	0	0	0	0	0	0	0	0	0	0	0	0	-	-	-	-	-	-	0	0	0	0	0	0	0	0	0	0	0	0
MB-7173	d-o.c.	HT	5.21834	1	-	-	-	-	-	-	-	-	-	-	-	-	-	-	-	0	0	0	0	0	0	0	0	0	0	0	0	-	-	-	-	-	-	0	0	0	0	0	0	0	0	0	0	0	0
MB-7193	d-o.c.	HT	7.18412	1	-	-	-	-	-	-	-	-	-	-	-	-	-	-	-	0	0	0	0	0	0	0	0	0	0	0	0	-	-	-	-	-	-	0	0	0	0	0	0	0	0	0	0	0	0
MB-7195	d-o.c.	HT	6.20123	1	-	-	-	-	-	-	-	-	-	-	-	-	-	-	-	0	0	0	0	0	0	0	0	0	0	0	1	-	-	-	-	-	-	0	0	0	0	0	0	0	0	0	0	0	0
MB-7197	a	HT	12.7009	0	-	-	-	-	-	-	-	-	-	-	-	-	-	-	-	0	0	0	0	0	0	0	0	0	0	0	0	-	-	-	-	-	-	0	0	0	0	0	0	0	0	0	0	0	0
MB-7198	d-d.s.	HT	1.3744	1	-	-	-	-	-	-	-	-	-	-	-	-	-	-	-	1	0	1	0	1	0	1	0	1	0	1	1	-	-	-	-	-	-	1	0	1	0	1	0	1	0	1	0	1	0
MB-7199	d-o.c.	HT	6.2423	1	-	-	-	-	-	-	-	-	-	-	-	-	-	-	-	0	0	0	0	0	0	0	0	0	0	0	0	-	-	-	-	-	-	0	0	0	0	0	0	0	0	0	0	0	1
MB-7212	d-o.c.	HT	4.31211	1	-	-	-	-	-	-	-	-	-	-	-	-	-	-	-	0	0	0	0	1	0	0	0	0	0	1	0	-	-	-	-	-	-	0	0	0	0	1	0	0	0	0	0	1	0
MB-7216	a	HT	12.616	0	-	-	-	-	-	-	-	-	-	-	-	-	-	-	-	0	0	0	0	0	0	0	0	0	0	0	0	-	-	-	-	-	-	0	0	0	0	0	0	0	0	0	0	0	0
MB-7227	d-o.c.	HT	5.19097	1	-	-	-	-	-	-	-	-	-	-	-	-	-	-	-	0	0	0	0	0	0	0	0	0	0	0	0	-	-	-	-	-	-	0	0	0	0	0	0	0	0	0	0	0	0
MB-7228	a	HT	14.2697	0	-	-	-	-	-	-	-	-	-	-	-	-	-	-	-	0	0	0	0	0	0	0	0	0	0	0	0	-	-	-	-	-	-	0	0	0	0	0	0	0	0	0	0	0	0
MB-7229	d-o.c.	HT	9.16632	1	-	-	-	-	-	-	-	-	-	-	-	-	-	-	-	0	0	0	0	0	0	0	0	0	0	0	0	-	-	-	-	-	-	0	0	0	0	0	0	0	0	0	0	0	0
MB-7233	a	HT	12.9665	0	-	-	-	-	-	-	-	-	-	-	-	-	-	-	-	0	0	0	0	0	0	0	0	0	0	0	0	-	-	-	-	-	-	0	0	0	0	0	0	0	0	0	0	0	0
MB-7235	a	HT	14.0287	0	-	-	-	-	-	-	-	-	-	-	-	-	-	-	-	0	0	0	0	0	1	0	0	0	0	0	0	-	-	-	-	-	-	0	0	0	0	0	0	0	0	0	0	0	0
MB-7237	d-d.s.	HT	1.96578	1	-	-	-	-	-	-	-	-	-	-	-	-	-	-	-	1	0	1	0	1	0	1	0	1	0	1	0	-	-	-	-	-	-	1	0	1	0	1	0	1	0	1	1	1	0
MB-7238	d-d.s.	HT	1.91102	1	-	-	-	-	-	-	-	-	-	-	-	-	-	-	-	1	0	1	0	1	0	1	0	1	0	1	0	-	-	-	-	-	-	1	0	1	0	1	0	1	0	1	0	1	1
MB-7243	d-o.c.	HT	12.2218	1	-	-	-	-	-	-	-	-	-	-	-	-	-	-	-	0	0	0	0	0	0	0	0	0	0	0	0	-	-	-	-	-	-	0	0	0	0	0	0	0	0	0	0	0	0
MB-7251	d-d.s.	HT	1.77139	1	-	-	-	-	-	-	-	-	-	-	-	-	-	-	-	1	0	1	0	1	0	1	0	1	0	1	0	-	-	-	-	-	-	1	0	1	0	1	0	1	0	1	0	1	1
MB-7252	d-o.c.	HT	2.93224	1	-	-	-	-	-	-	-	-	-	-	-	-	-	-	-	1	0	1	0	1	1	1	0	1	0	1	1	-	-	-	-	-	-	1	0	1	0	1	0	1	0	1	0	1	0
MB-7253	d-d.s.	HT	4.92539	1	-	-	-	-	-	-	-	-	-	-	-	-	-	-	-	0	0	0	0	1	0	0	0	0	0	1	0	-	-	-	-	-	-	0	0	0	0	1	1	0	0	0	0	1	1
MB-7254	a	HT	15.7864	0	-	-	-	-	-	-	-	-	-	-	-	-	-	-	-	0	0	0	0	0	0	0	0	0	0	0	0	-	-	-	-	-	-	0	0	0	0	0	0	0	0	0	0	0	0
MB-7262	d-o.c.	HT	8.54483	1	-	-	-	-	-	-	-	-	-	-	-	-	-	-	-	0	0	0	0	0	0	0	0	0	0	0	0	-	-	-	-	-	-	0	0	0	0	0	0	0	0	0	0	0	0
MB-7277	a	HT	15.3621	0	-	-	-	-	-	-	-	-	-	-	-	-	-	-	-	0	0	0	0	0	0	0	0	0	0	0	0	-	-	-	-	-	-	0	0	0	0	0	0	0	0	0	0	0	0
MB-7278	a	HT	16.0602	0	-	-	-	-	-	-	-	-	-	-	-	-	-	-	-	0	0	0	0	0	0	0	0	0	0	0	0	-	-	-	-	-	-	0	0	0	0	0	0	0	0	0	0	0	0
MB-7279	d-d.s.	HT	1.74949	1	-	-	-	-	-	-	-	-	-	-	-	-	-	-	-	1	0	1	0	1	0	1	0	1	0	1	0	-	-	-	-	-	-	1	0	1	0	1	0	1	0	1	0	1	1
MB-7280	a	HT	16.0602	0	-	-	-	-	-	-	-	-	-	-	-	-	-	-	-	0	0	0	0	0	0	0	0	0	0	0	0	-	-	-	-	-	-	0	0	0	0	0	0	0	0	0	0	0	0
MB-7284	a	HT	16.4216	0	-	-	-	-	-	-	-	-	-	-	-	-	-	-	-	0	0	0	0	0	0	0	0	0	0	0	0	-	-	-	-	-	-	0	0	0	0	0	0	0	0	0	0	0	0
MB-7286	d-o.c.	HT	13.0294	1	-	-	-	-	-	-	-	-	-	-	-	-	-	-	-	0	0	0	0	0	0	0	0	0	0	0	0	-	-	-	-	-	-	0	0	0	0	0	0	0	0	0	0	0	0
MB-7287	d-d.s.	HT	7.96441	1	-	-	-	-	-	-	-	-	-	-	-	-	-	-	-	0	0	0	0	0	0	0	0	0	0	0	0	-	-	-	-	-	-	0	0	0	0	0	0	0	0	0	0	0	0
MB-7289	d-d.s.	HT	10.4038	1	-	-	-	-	-	-	-	-	-	-	-	-	-	-	-	0	0	0	0	0	0	0	0	0	0	0	0	-	-	-	-	-	-	0	0	0	0	0	0	0	0	0	0	0	1
MB-7291	d-d.s.	HT	0.561259	1	-	-	-	-	-	-	-	-	-	-	-	-	-	-	-	1	0	1	0	1	0	1	0	1	0	1	0	-	-	-	-	-	-	1	0	1	0	1	0	1	0	1	0	1	0
MB-7293	a	HT	16.3641	0	-	-	-	-	-	-	-	-	-	-	-	-	-	-	-	0	0	0	0	0	0	0	0	0	0	0	1	-	-	-	-	-	-	0	0	0	0	0	0	0	0	0	0	0	0
MB-7294	d-d.s.	HT	6.79535	1	-	-	-	-	-	-	-	-	-	-	-	-	-	-	-	0	0	0	0	0	0	0	0	0	0	0	0	-	-	-	-	-	-	0	0	0	0	0	0	0	0	0	0	0	0
MB-7298	d-o.c.	HT	7.08282	1	-	-	-	-	-	-	-	-	-	-	-	-	-	-	-	0	0	0	0	0	0	0	0	0	0	0	0	-	-	-	-	-	-	0	0	0	0	0	0	0	0	0	0	0	1
MB-0000	a	HT/RT	8.21081	0	-	-	-	-	-	-	-	-	-	-	-	-	-	-	-	-	-	-	0	-	0	-	-	-	-	-	-	-	-	-	-	-	-	-	-	-	-	-	-	-	-	-	-	-	-
MB-0002	a	HT/RT	4.06297	0	-	-	-	-	-	-	1	-	-	-	-	-	-	-	-	-	-	-	0	-	0	-	-	-	-	-	-	-	-	-	-	-	-	-	-	-	-	-	-	-	-	-	-	-	-
MB-0010	d-d.s.	HT/RT	0.640657	1	-	-	-	-	-	-	1	1	-	-	-	-	-	-	-	-	-	-	-	-	-	-	-	-	-	-	-	-	-	-	-	-	-	-	-	-	-	-	-	-	-	-	-	-	-
MB-0022	d-o.c.	HT/RT	7.48528	1	-	-	-	-	-	-	-	-	-	-	-	-	-	-	-	-	-	-	-	-	-	-	-	-	-	-	-	-	-	-	-	-	-	-	-	-	-	-	-	-	-	-	-	-	-
MB-0025	a	HT/RT	5.70294	0	-	-	-	-	-	-	-	-	-	-	-	-	-	-	-	-	-	-	-	-	-	-	-	-	-	-	-	-	-	-	-	-	-	-	-	-	-	-	-	-	-	-	-	-	-
MB-0028	d	HT/RT	3.00342	1	-	-	-	-	-	-	-	-	-	-	-	-	-	-	-	-	-	-	-	-	-	-	-	-	-	-	-	-	-	-	-	-	-	-	-	-	-	-	-	-	-	-	-	-	-
MB-0036	a	HT/RT	6.33539	0	-	-	-	-	-	-	0	-	-	-	-	-	-	-	-	-	-	-	-	-	-	-	-	-	-	-	-	-	-	-	-	-	-	-	-	-	-	-	-	-	-	-	-	-	-
MB-0039	a	HT/RT	6.18207	0	-	-	-	-	-	-	-	-	-	-	-	-	-	-	-	-	-	-	-	-	-	-	-	-	-	-	-	-	-	-	-	-	-	-	-	-	-	-	-	-	-	-	-	-	-
MB-0046	d-o.c.	HT/RT	1.16085	1	-	-	-	-	-	-	-	-	-	-	-	-	-	-	-	-	-	-	-	-	-	-	-	-	-	-	-	-	-	-	-	-	-	-	-	-	-	-	-	-	-	-	-	-	-
MB-0053	a	HT/RT	5.48939	0	-	-	-	-	-	-	-	-	-	-	-	-	-	-	-	-	-	-	-	-	-	-	-	-	-	-	-	-	-	-	-	-	-	-	-	-	-	-	-	-	-	-	-	-	-
MB-0054	a	HT/RT	6.32444	0	-	-	-	-	-	-	-	-	-	-	-	-	-	-	-	-	-	-	-	-	-	-	-	-	-	-	-	-	-	-	-	-	-	-	-	-	-	-	-	-	-	-	-	-	-
MB-0059	a	HT/RT	4.70363	0	-	-	-	-	-	-	0	-	-	-	-	-	-	-	-	-	-	-	-	-	-	-	-	-	-	-	-	-	-	-	-	-	-	-	-	-	-	-	-	-	-	-	-	-	-
MB-0066	a	HT/RT	4.2245	0	-	-	-	-	-	-	0	-	-	-	-	-	-	-	-	-	-	-	-	-	-	-	-	-	-	-	-	-	-	-	-	-	-	-	-	-	-	-	-	-	-	-	-	-	-
MB-0068	a	HT/RT	7.31828	0	-	-	-	-	-	-	-	-	-	-	-	-	-	-	-	-	-	-	-	-	-	-	-	-	-	-	-	-	-	-	-	-	-	-	-	-	-	-	-	-	-	-	-	-	-
MB-0071	a	HT/RT	4.33402	0	-	-	-	-	-	-	-	-	-	-	-	-	-	-	-	-	-	-	-	-	-	-	-	-	-	-	-	-	-	-	-	-	-	-	-	-	-	-	-	-	-	-	-	-	-
MB-0081	a	HT/RT	5.88364	0	-	-	-	-	-	-	-	-	-	-	-	-	-	-	-	-	-	-	-	-	-	-	-	-	-	-	-	-	-	-	-	-	-	-	-	-	-	-	-	-	-	-	-	-	-
MB-0083	d-d.s.	HT/RT	6.80082	1	-	-	-	-	-	-	-	-	-	-	-	-	-	-	-	-	-	-	-	-	-	-	-	-	-	-	-	-	-	-	-	-	-	-	-	-	-	-	-	-	-	-	-	-	-
MB-0093	a	HT/RT	5.64819	0	-	-	-	-	-	-	-	-	-	-	-	-	-	-	-	-	-	-	-	-	-	-	-	-	-	-	-	-	-	-	-	-	-	-	-	-	-	-	-	-	-	-	-	-	-
MB-0095	d-o.c.	HT/RT	4.08761	1	-	-	-	-	-	-	-	-	-	-	-	-	-	-	-	-	-	-	-	-	-	-	-	-	-	-	-	-	-	-	-	-	-	-	-	-	-	-	-	-	-	-	-	-	-
MB-0097	a	HT/RT	7.14853	0	-	-	-	-	-	-	-	-	-	-	-	-	-	-	-	-	-	-	-	-	-	-	-	-	-	-	-	-	-	-	-	-	-	-	-	-	-	-	-	-	-	-	-	-	-
MB-0101	a	HT/RT	7.42779	0	-	-	-	-	-	-	0	-	-	-	-	-	-	-	-	-	-	-	-	-	-	-	-	-	-	-	-	-	-	-	-	-	-	-	-	-	-	-	-	-	-	-	-	-	-
MB-0112	d-d.s.	HT/RT	3.21697	1	-	-	-	-	-	-	0	0	-	-	-	-	-	-	-	-	-	-	-	-	-	-	-	-	-	-	-	-	-	-	-	-	-	-	-	-	-	-	-	-	-	-	-	-	-
MB-0117	a	HT/RT	0.676249	0	-	-	-	-	-	-	0	-	-	-	-	-	-	-	-	-	-	-	-	-	-	-	-	-	-	-	-	-	-	-	-	-	-	-	-	-	-	-	-	-	-	-	-	-	-
MB-0119	a	HT/RT	0.996578	0	-	-	-	-	-	-	0	-	-	-	-	-	-	-	-	-	-	-	-	-	-	-	-	-	-	-	-	-	-	-	-	-	-	-	-	-	-	-	-	-	-	-	-	-	-
MB-0120	d-o.c.	HT/RT	2.38741	1	-	-	-	-	-	-	0	1	-	-	-	-	-	-	-	-	-	-	-	-	-	-	-	-	-	-	-	-	-	-	-	-	-	-	-	-	-	-	-	-	-	-	-	-	-
MB-0121	a	HT/RT	4.63792	0	-	-	-	-	-	-	0	-	-	-	-	-	-	-	-	-	-	-	-	-	-	-	-	-	-	-	-	-	-	-	-	-	-	-	-	-	-	-	-	-	-	-	-	-	-
MB-0122	a	HT/RT	7.03354	0	-	-	-	-	-	-	0	-	-	-	-	-	-	-	-	-	-	-	-	-	-	-	-	-	-	-	-	-	-	-	-	-	-	-	-	-	-	-	-	-	-	-	-	-	-
MB-0126	a	HT/RT	4.04928	0	-	-	-	-	-	-	0	-	-	-	-	-	-	-	-	-	-	-	-	-	-	-	-	-	-	-	-	-	-	-	-	-	-	-	-	-	-	-	-	-	-	-	-	-	-
MB-0128	a	HT/RT	5.15264	0	-	-	-	-	-	-	-	-	-	-	-	-	-	-	-	-	-	-	-	-	-	-	-	-	-	-	-	-	-	-	-	-	-	-	-	-	-	-	-	-	-	-	-	-	-
MB-0134	d-d.s.	HT/RT	1.06229	1	-	-	-	-	-	-	-	-	-	-	-	-	-	-	-	-	-	-	-	-	-	-	-	-	-	-	-	-	-	-	-	-	-	-	-	-	-	-	-	-	-	-	-	-	-
MB-0135	a	HT/RT	6.56537	0	-	-	-	-	-	-	0	-	-	-	-	-	-	-	-	-	-	-	-	-	-	-	-	-	-	-	-	-	-	-	-	-	-	-	-	-	-	-	-	-	-	-	-	-	-
MB-0139	a	HT/RT	7.10746	0	-	-	-	-	-	-	0	-	-	-	-	-	-	-	-	-	-	-	-	-	-	-	-	-	-	-	-	-	-	-	-	-	-	-	-	-	-	-	-	-	-	-	-	-	-
MB-0140	a	HT/RT	0.462697	0	-	-	-	-	-	-	0	-	-	-	-	-	-	-	-	-	-	-	-	-	-	-	-	-	-	-	-	-	-	-	-	-	-	-	-	-	-	-	-	-	-	-	-	-	-
MB-0143	d-o.c.	HT/RT	4.4627	1	-	-	-	-	-	-	0	0	-	-	-	-	-	-	-	-	-	-	-	-	-	-	-	-	-	-	-	-	-	-	-	-	-	-	-	-	-	-	-	-	-	-	-	-	-
MB-0144	d-d.s.	HT/RT	12.4901	1	-	-	-	-	-	-	1	1	-	-	-	-	-	-	-	-	-	-	-	-	-	-	-	-	-	-	-	-	-	-	-	-	-	-	-	-	-	-	-	-	-	-	-	-	-
MB-0145	a	HT/RT	5.04038	0	-	-	-	-	-	-	0	-	-	-	-	-	-	-	-	-	-	-	-	-	-	-	-	-	-	-	-	-	-	-	-	-	-	-	-	-	-	-	-	-	-	-	-	-	-
MB-0146	a	HT/RT	7.06366	0	-	-	-	-	-	-	0	-	-	-	-	-	-	-	-	-	-	-	-	-	-	-	-	-	-	-	-	-	-	-	-	-	-	-	-	-	-	-	-	-	-	-	-	-	-
MB-0147	d-d.s.	HT/RT	4.25188	1	-	-	-	-	-	-	-	-	-	-	-	-	-	-	-	-	-	-	-	-	-	-	-	-	-	-	-	-	-	-	-	-	-	-	-	-	-	-	-	-	-	-	-	-	-
MB-0151	d-d.s.	HT/RT	4.04381	1	-	-	-	-	-	-	0	1	-	-	-	-	-	-	-	-	-	-	-	-	-	-	-	-	-	-	-	-	-	-	-	-	-	-	-	-	-	-	-	-	-	-	-	-	-
MB-0155	a	HT/RT	4.9117	0	-	-	-	-	-	-	0	-	-	-	-	-	-	-	-	-	-	-	-	-	-	-	-	-	-	-	-	-	-	-	-	-	-	-	-	-	-	-	-	-	-	-	-	-	-
MB-0162	a	HT/RT	4.58042	0	-	-	-	-	-	-	0	-	-	-	-	-	-	-	-	-	-	-	-	-	-	-	-	-	-	-	-	-	-	-	-	-	-	-	-	-	-	-	-	-	-	-	-	-	-
MB-0167	d-d.s.	HT/RT	3.54004	1	-	-	-	-	-	-	1	1	-	-	-	-	-	-	-	-	-	-	-	-	-	-	-	-	-	-	-	-	-	-	-	-	-	-	-	-	-	-	-	-	-	-	-	-	-
MB-0168	a	HT/RT	6.25051	0	-	-	-	-	-	-	-	-	-	-	-	-	-	-	-	-	-	-	-	-	-	-	-	-	-	-	-	-	-	-	-	-	-	-	-	-	-	-	-	-	-	-	-	-	-
MB-0170	d-o.c.	HT/RT	7.66872	1	-	-	-	-	-	-	-	-	-	-	-	-	-	-	-	-	-	-	-	-	-	-	-	-	-	-	-	-	-	-	-	-	-	-	-	-	-	-	-	-	-	-	-	-	-
MB-0171	a	HT/RT	0.44627	0	-	-	-	-	-	-	0	-	-	-	-	-	-	-	-	-	-	-	-	-	-	-	-	-	-	-	-	-	-	-	-	-	-	-	-	-	-	-	-	-	-	-	-	-	-
MB-0173	a	HT/RT	0.355921	0	-	-	-	-	-	-	0	-	-	-	-	-	-	-	-	-	-	-	-	-	-	-	-	-	-	-	-	-	-	-	-	-	-	-	-	-	-	-	-	-	-	-	-	-	-
MB-0177	d-o.c.	HT/RT	3.74538	1	-	-	-	-	-	-	-	-	-	-	-	-	-	-	-	-	-	-	-	-	-	-	-	-	-	-	-	-	-	-	-	-	-	-	-	-	-	-	-	-	-	-	-	-	-
MB-0178	a	HT/RT	7.54278	0	-	-	-	-	-	-	-	-	-	-	-	-	-	-	-	-	-	-	-	-	-	-	-	-	-	-	-	-	-	-	-	-	-	-	-	-	-	-	-	-	-	-	-	-	-
MB-0180	a	HT/RT	5.11978	0	-	-	-	-	-	-	0	-	-	-	-	-	-	-	-	-	-	-	-	-	-	-	-	-	-	-	-	-	-	-	-	-	-	-	-	-	-	-	-	-	-	-	-	-	-
MB-0181	a	HT/RT	6.06434	0	-	-	-	-	-	-	0	-	-	-	-	-	-	-	-	-	-	-	-	-	-	-	-	-	-	-	-	-	-	-	-	-	-	-	-	-	-	-	-	-	-	-	-	-	-
MB-0185	d-d.s.	HT/RT	3.60027	1	-	-	-	-	-	-	1	1	-	-	-	-	-	-	-	-	-	-	-	-	-	-	-	-	-	-	-	-	-	-	-	-	-	-	-	-	-	-	-	-	-	-	-	-	-
MB-0192	a	HT/RT	5.13895	0	-	-	-	-	-	-	0	-	-	-	-	-	-	-	-	-	-	-	-	-	-	-	-	-	-	-	-	-	-	-	-	-	-	-	-	-	-	-	-	-	-	-	-	-	-
MB-0195	a	HT/RT	5.52772	0	-	-	-	-	-	-	0	-	-	-	-	-	-	-	-	-	-	-	-	-	-	-	-	-	-	-	-	-	-	-	-	-	-	-	-	-	-	-	-	-	-	-	-	-	-
MB-0199	a	HT/RT	5.99863	0	-	-	-	-	-	-	0	-	-	-	-	-	-	-	-	-	-	-	-	-	-	-	-	-	-	-	-	-	-	-	-	-	-	-	-	-	-	-	-	-	-	-	-	-	-
MB-0204	d-d.s.	HT/RT	1.99589	1	-	-	-	-	-	-	0	1	-	-	-	-	-	-	-	-	-	-	-	-	-	-	-	-	-	-	-	-	-	-	-	-	-	-	-	-	-	-	-	-	-	-	-	-	-
MB-0205	a	HT/RT	5.25394	0	-	-	-	-	-	-	-	-	-	-	-	-	-	-	-	-	-	-	-	-	-	-	-	-	-	-	-	-	-	-	-	-	-	-	-	-	-	-	-	-	-	-	-	-	-
MB-0210	a	HT/RT	5.1499	0	-	-	-	-	-	-	-	-	-	-	-	-	-	-	-	-	-	-	-	-	-	-	-	-	-	-	-	-	-	-	-	-	-	-	-	-	-	-	-	-	-	-	-	-	-
MB-0215	a	HT/RT	5.04038	0	-	-	-	-	-	-	0	-	-	-	-	-	-	-	-	-	-	-	-	-	-	-	-	-	-	-	-	-	-	-	-	-	-	-	-	-	-	-	-	-	-	-	-	-	-
MB-0226	a	HT/RT	3.72621	0	-	-	-	-	-	-	-	-	-	-	-	-	-	-	-	-	-	-	-	-	-	-	-	-	-	-	-	-	-	-	-	-	-	-	-	-	-	-	-	-	-	-	-	-	-
MB-0229	a	HT/RT	5.36071	0	-	-	-	-	-	-	0	-	-	-	-	-	-	-	-	-	-	-	-	-	-	-	-	-	-	-	-	-	-	-	-	-	-	-	-	-	-	-	-	-	-	-	-	-	-
MB-0234	d-o.c.	HT/RT	7.7399	1	-	-	-	-	-	-	-	-	-	-	-	-	-	-	-	-	-	-	-	-	-	-	-	-	-	-	-	-	-	-	-	-	-	-	-	-	-	-	-	-	-	-	-	-	-
MB-0239	d-o.c.	HT/RT	7.02806	1	-	-	-	-	-	-	0	0	-	-	-	-	-	-	-	-	-	-	-	-	-	-	-	-	-	-	-	-	-	-	-	-	-	-	-	-	-	-	-	-	-	-	-	-	-
MB-0247	a	HT/RT	6.34908	0	-	-	-	-	-	-	0	-	-	-	-	-	-	-	-	-	-	-	-	-	-	-	-	-	-	-	-	-	-	-	-	-	-	-	-	-	-	-	-	-	-	-	-	-	-
MB-0258	a	HT/RT	5.38261	0	-	-	-	-	-	-	0	-	-	-	-	-	-	-	-	-	-	-	-	-	-	-	-	-	-	-	-	-	-	-	-	-	-	-	-	-	-	-	-	-	-	-	-	-	-
MB-0260	a	HT/RT	10.4613	0	-	-	-	-	-	-	-	-	-	-	-	-	-	-	-	-	-	-	-	-	-	-	-	-	-	-	-	-	-	-	-	-	-	-	-	-	-	-	-	-	-	-	-	-	-
MB-0261	d-d.s.	HT/RT	7.41136	1	-	-	-	-	-	-	0	0	-	-	-	-	-	-	-	-	-	-	-	-	-	-	-	-	-	-	-	-	-	-	-	-	-	-	-	-	-	-	-	-	-	-	-	-	-
MB-0265	a	HT/RT	4.65708	0	-	-	-	-	-	-	-	-	-	-	-	-	-	-	-	-	-	-	-	-	-	-	-	-	-	-	-	-	-	-	-	-	-	-	-	-	-	-	-	-	-	-	-	-	-
MB-0266	d-o.c.	HT/RT	7.44695	1	-	-	-	-	-	-	-	-	-	-	-	-	-	-	-	-	-	-	-	-	-	-	-	-	-	-	-	-	-	-	-	-	-	-	-	-	-	-	-	-	-	-	-	-	-
MB-0273	a	HT/RT	10.6064	0	-	-	-	-	-	-	1	-	-	-	-	-	-	-	-	-	-	-	-	-	-	-	-	-	-	-	-	-	-	-	-	-	-	-	-	-	-	-	-	-	-	-	-	-	-
MB-0275	a	HT/RT	5.86174	0	-	-	-	-	-	-	-	-	-	-	-	-	-	-	-	-	-	-	-	-	-	-	-	-	-	-	-	-	-	-	-	-	-	-	-	-	-	-	-	-	-	-	-	-	-
MB-0279	a	HT/RT	10.423	0	-	-	-	-	-	-	-	-	-	-	-	-	-	-	-	-	-	-	-	-	-	-	-	-	-	-	-	-	-	-	-	-	-	-	-	-	-	-	-	-	-	-	-	-	-
MB-0280	a	HT/RT	9.32512	0	-	-	-	-	-	-	-	-	-	-	-	-	-	-	-	-	-	-	-	-	-	-	-	-	-	-	-	-	-	-	-	-	-	-	-	-	-	-	-	-	-	-	-	-	-
MB-0289	d	HT/RT	5.87817	1	-	-	-	-	-	-	-	-	-	-	-	-	-	-	-	-	-	-	-	-	-	-	-	-	-	-	-	-	-	-	-	-	-	-	-	-	-	-	-	-	-	-	-	-	-
MB-0301	d-o.c.	HT/RT	4.8679	1	-	-	-	-	-	-	0	0	-	-	-	-	-	-	-	-	-	-	-	-	-	-	-	-	-	-	-	-	-	-	-	-	-	-	-	-	-	-	-	-	-	-	-	-	-
MB-0302	d	HT/RT	6.91581	1	-	-	-	-	-	-	0	0	-	-	-	-	-	-	-	-	-	-	-	-	-	-	-	-	-	-	-	-	-	-	-	-	-	-	-	-	-	-	-	-	-	-	-	-	-
MB-0304	d-d.s.	HT/RT	9.16085	1	-	-	-	-	-	-	-	-	-	-	-	-	-	-	-	-	-	-	-	-	-	-	-	-	-	-	-	-	-	-	-	-	-	-	-	-	-	-	-	-	-	-	-	-	-
MB-0306	d-d.s.	HT/RT	3.52909	1	-	-	-	-	-	-	1	0	-	-	-	-	-	-	-	-	-	-	-	-	-	-	-	-	-	-	-	-	-	-	-	-	-	-	-	-	-	-	-	-	-	-	-	-	-
MB-0310	a	HT/RT	5.2512	0	-	-	-	-	-	-	0	-	-	-	-	-	-	-	-	-	-	-	-	-	-	-	-	-	-	-	-	-	-	-	-	-	-	-	-	-	-	-	-	-	-	-	-	-	-
MB-0319	d-d.s.	HT/RT	3.34292	1	-	-	-	-	-	-	1	0	-	-	-	-	-	-	-	-	-	-	-	-	-	-	-	-	-	-	-	-	-	-	-	-	-	-	-	-	-	-	-	-	-	-	-	-	-
MB-0320	a	HT/RT	5.38809	0	-	-	-	-	-	-	0	-	-	-	-	-	-	-	-	-	-	-	-	-	-	-	-	-	-	-	-	-	-	-	-	-	-	-	-	-	-	-	-	-	-	-	-	-	-
MB-0322	d	HT/RT	4.15058	1	-	-	-	-	-	-	0	1	-	-	-	-	-	-	-	-	-	-	-	-	-	-	-	-	-	-	-	-	-	-	-	-	-	-	-	-	-	-	-	-	-	-	-	-	-
MB-0325	a	HT/RT	5.577	0	-	-	-	-	-	-	0	-	-	-	-	-	-	-	-	-	-	-	-	-	-	-	-	-	-	-	-	-	-	-	-	-	-	-	-	-	-	-	-	-	-	-	-	-	-
MB-0327	a	HT/RT	4.85147	0	-	-	-	-	-	-	0	-	-	-	-	-	-	-	-	-	-	-	-	-	-	-	-	-	-	-	-	-	-	-	-	-	-	-	-	-	-	-	-	-	-	-	-	-	-
MB-0328	a	HT/RT	10.0945	0	-	-	-	-	-	-	0	-	-	-	-	-	-	-	-	-	-	-	-	-	-	-	-	-	-	-	-	-	-	-	-	-	-	-	-	-	-	-	-	-	-	-	-	-	-
MB-0336	a	HT/RT	5.00479	0	-	-	-	-	-	-	1	-	-	-	-	-	-	-	-	-	-	-	-	-	-	-	-	-	-	-	-	-	-	-	-	-	-	-	-	-	-	-	-	-	-	-	-	-	-
MB-0340	a	HT/RT	8.00821	0	-	-	-	-	-	-	-	-	-	-	-	-	-	-	-	-	-	-	-	-	-	-	-	-	-	-	-	-	-	-	-	-	-	-	-	-	-	-	-	-	-	-	-	-	-
MB-0344	a	HT/RT	9.08145	0	-	-	-	-	-	-	0	-	-	-	-	-	-	-	-	-	-	-	-	-	-	-	-	-	-	-	-	-	-	-	-	-	-	-	-	-	-	-	-	-	-	-	-	-	-
MB-0348	a	HT/RT	6.4011	0	-	-	-	-	-	-	0	-	-	-	-	-	-	-	-	-	-	-	-	-	-	-	-	-	-	-	-	-	-	-	-	-	-	-	-	-	-	-	-	-	-	-	-	-	-
MB-0353	d	HT/RT	3.436	1	-	-	-	-	-	-	-	-	-	-	-	-	-	-	-	-	-	-	-	-	-	-	-	-	-	-	-	-	-	-	-	-	-	-	-	-	-	-	-	-	-	-	-	-	-
MB-0355	d	HT/RT	13.4045	1	-	-	-	-	-	-	-	-	-	-	-	-	-	-	-	-	-	-	-	-	-	-	-	-	-	-	-	-	-	-	-	-	-	-	-	-	-	-	-	-	-	-	-	-	-
MB-0360	a	HT/RT	3.43874	0	-	-	-	-	-	-	0	-	-	-	-	-	-	-	-	-	-	-	-	-	-	-	-	-	-	-	-	-	-	-	-	-	-	-	-	-	-	-	-	-	-	-	-	-	-
MB-0365	d-o.c.	HT/RT	7.16496	1	-	-	-	-	-	-	-	-	-	-	-	-	-	-	-	-	-	-	-	-	-	-	-	-	-	-	-	-	-	-	-	-	-	-	-	-	-	-	-	-	-	-	-	-	-
MB-0367	a	HT/RT	5.28405	0	-	-	-	-	-	-	-	-	-	-	-	-	-	-	-	-	-	-	-	-	-	-	-	-	-	-	-	-	-	-	-	-	-	-	-	-	-	-	-	-	-	-	-	-	-
MB-0371	a	HT/RT	5.32512	0	-	-	-	-	-	-	0	-	-	-	-	-	-	-	-	-	-	-	-	-	-	-	-	-	-	-	-	-	-	-	-	-	-	-	-	-	-	-	-	-	-	-	-	-	-
MB-0373	d	HT/RT	2.21766	1	-	-	-	-	-	-	1	0	-	-	-	-	-	-	-	-	-	-	-	-	-	-	-	-	-	-	-	-	-	-	-	-	-	-	-	-	-	-	-	-	-	-	-	-	-
MB-0377	a	HT/RT	0.711841	0	-	-	-	-	-	-	0	-	-	-	-	-	-	-	-	-	-	-	-	-	-	-	-	-	-	-	-	-	-	-	-	-	-	-	-	-	-	-	-	-	-	-	-	-	-
MB-0380	d-o.c.	HT/RT	2.34634	1	-	-	-	-	-	-	0	1	-	-	-	-	-	-	-	-	-	-	-	-	-	-	-	-	-	-	-	-	-	-	-	-	-	-	-	-	-	-	-	-	-	-	-	-	-
MB-0384	d	HT/RT	4.62149	1	-	-	-	-	-	-	0	0	-	-	-	-	-	-	-	-	-	-	-	-	-	-	-	-	-	-	-	-	-	-	-	-	-	-	-	-	-	-	-	-	-	-	-	-	-
MB-0386	a	HT/RT	5.61259	0	-	-	-	-	-	-	0	-	-	-	-	-	-	-	-	-	-	-	-	-	-	-	-	-	-	-	-	-	-	-	-	-	-	-	-	-	-	-	-	-	-	-	-	-	-
MB-0394	a	HT/RT	5.27584	0	-	-	-	-	-	-	0	-	-	-	-	-	-	-	-	-	-	-	-	-	-	-	-	-	-	-	-	-	-	-	-	-	-	-	-	-	-	-	-	-	-	-	-	-	-
MB-0397	a	HT/RT	4.55031	0	-	-	-	-	-	-	0	-	-	-	-	-	-	-	-	-	-	-	-	-	-	-	-	-	-	-	-	-	-	-	-	-	-	-	-	-	-	-	-	-	-	-	-	-	-
MB-0398	d	HT/RT	3.54825	1	-	-	-	-	-	-	1	1	-	-	-	-	-	-	-	-	-	-	-	-	-	-	-	-	-	-	-	-	-	-	-	-	-	-	-	-	-	-	-	-	-	-	-	-	-
MB-0402	a	HT/RT	5.03765	0	-	-	-	-	-	-	-	-	-	-	-	-	-	-	-	-	-	-	-	-	-	-	-	-	-	-	-	-	-	-	-	-	-	-	-	-	-	-	-	-	-	-	-	-	-
MB-0404	a	HT/RT	5.21561	0	-	-	-	-	-	-	0	-	-	-	-	-	-	-	-	-	-	-	-	-	-	-	-	-	-	-	-	-	-	-	-	-	-	-	-	-	-	-	-	-	-	-	-	-	-
MB-0405	d-o.c.	HT/RT	4.85147	1	-	-	-	-	-	-	0	0	-	-	-	-	-	-	-	-	-	-	-	-	-	-	-	-	-	-	-	-	-	-	-	-	-	-	-	-	-	-	-	-	-	-	-	-	-
MB-0410	a	HT/RT	5.17454	0	-	-	-	-	-	-	0	-	-	-	-	-	-	-	-	-	-	-	-	-	-	-	-	-	-	-	-	-	-	-	-	-	-	-	-	-	-	-	-	-	-	-	-	-	-
MB-0412	a	HT/RT	4.50924	0	-	-	-	-	-	-	0	-	-	-	-	-	-	-	-	-	-	-	-	-	-	-	-	-	-	-	-	-	-	-	-	-	-	-	-	-	-	-	-	-	-	-	-	-	-
MB-0417	d-d.s.	HT/RT	0.514716	1	-	-	-	-	-	-	-	-	-	-	-	-	-	-	-	-	-	-	-	-	-	-	-	-	-	-	-	-	-	-	-	-	-	-	-	-	-	-	-	-	-	-	-	-	-
MB-0418	a	HT/RT	5.39357	0	-	-	-	-	-	-	-	-	-	-	-	-	-	-	-	-	-	-	-	-	-	-	-	-	-	-	-	-	-	-	-	-	-	-	-	-	-	-	-	-	-	-	-	-	-
MB-0419	a	HT/RT	1.39904	0	-	-	-	-	-	-	0	-	-	-	-	-	-	-	-	-	-	-	-	-	-	-	-	-	-	-	-	-	-	-	-	-	-	-	-	-	-	-	-	-	-	-	-	-	-
MB-0422	d-o.c.	HT/RT	2.77618	1	-	-	-	-	-	-	0	0	-	-	-	-	-	-	-	-	-	-	-	-	-	-	-	-	-	-	-	-	-	-	-	-	-	-	-	-	-	-	-	-	-	-	-	-	-
MB-0425	d-o.c.	HT/RT	2.00411	1	-	-	-	-	-	-	0	1	-	-	-	-	-	-	-	-	-	-	-	-	-	-	-	-	-	-	-	-	-	-	-	-	-	-	-	-	-	-	-	-	-	-	-	-	-
MB-0427	a	HT/RT	4.50924	0	-	-	-	-	-	-	0	-	-	-	-	-	-	-	-	-	-	-	-	-	-	-	-	-	-	-	-	-	-	-	-	-	-	-	-	-	-	-	-	-	-	-	-	-	-
MB-0428	a	HT/RT	4.59411	0	-	-	-	-	-	-	0	-	-	-	-	-	-	-	-	-	-	-	-	-	-	-	-	-	-	-	-	-	-	-	-	-	-	-	-	-	-	-	-	-	-	-	-	-	-
MB-0429	a	HT/RT	5.2293	0	-	-	-	-	-	-	0	-	-	-	-	-	-	-	-	-	-	-	-	-	-	-	-	-	-	-	-	-	-	-	-	-	-	-	-	-	-	-	-	-	-	-	-	-	-
MB-0431	a	HT/RT	0.492813	0	-	-	-	-	-	-	0	-	-	-	-	-	-	-	-	-	-	-	-	-	-	-	-	-	-	-	-	-	-	-	-	-	-	-	-	-	-	-	-	-	-	-	-	-	-
MB-0433	a	HT/RT	7.02533	0	-	-	-	-	-	-	-	-	-	-	-	-	-	-	-	-	-	-	-	-	-	-	-	-	-	-	-	-	-	-	-	-	-	-	-	-	-	-	-	-	-	-	-	-	-
MB-0437	a	HT/RT	5.06776	0	-	-	-	-	-	-	-	-	-	-	-	-	-	-	-	-	-	-	-	-	-	-	-	-	-	-	-	-	-	-	-	-	-	-	-	-	-	-	-	-	-	-	-	-	-
MB-0443	a	HT/RT	1.05955	0	-	-	-	-	-	-	0	-	-	-	-	-	-	-	-	-	-	-	-	-	-	-	-	-	-	-	-	-	-	-	-	-	-	-	-	-	-	-	-	-	-	-	-	-	-
MB-0444	d-d.s.	HT/RT	4.55578	1	-	-	-	-	-	-	0	0	-	-	-	-	-	-	-	-	-	-	-	-	-	-	-	-	-	-	-	-	-	-	-	-	-	-	-	-	-	-	-	-	-	-	-	-	-
MB-0452	a	HT/RT	5.15811	0	-	-	-	-	-	-	0	-	-	-	-	-	-	-	-	-	-	-	-	-	-	-	-	-	-	-	-	-	-	-	-	-	-	-	-	-	-	-	-	-	-	-	-	-	-
MB-0454	d-o.c.	HT/RT	3.84668	1	-	-	-	-	-	-	0	1	-	-	-	-	-	-	-	-	-	-	-	-	-	-	-	-	-	-	-	-	-	-	-	-	-	-	-	-	-	-	-	-	-	-	-	-	-
MB-0455	a	HT/RT	5.49213	0	-	-	-	-	-	-	0	-	-	-	-	-	-	-	-	-	-	-	-	-	-	-	-	-	-	-	-	-	-	-	-	-	-	-	-	-	-	-	-	-	-	-	-	-	-
MB-0459	d-o.c.	HT/RT	2.92402	1	-	-	-	-	-	-	-	-	-	-	-	-	-	-	-	-	-	-	-	-	-	-	-	-	-	-	-	-	-	-	-	-	-	-	-	-	-	-	-	-	-	-	-	-	-
MB-0460	a	HT/RT	5.03217	0	-	-	-	-	-	-	0	-	-	-	-	-	-	-	-	-	-	-	-	-	-	-	-	-	-	-	-	-	-	-	-	-	-	-	-	-	-	-	-	-	-	-	-	-	-
MB-0462	a	HT/RT	5.02396	0	-	-	-	-	-	-	-	-	-	-	-	-	-	-	-	-	-	-	-	-	-	-	-	-	-	-	-	-	-	-	-	-	-	-	-	-	-	-	-	-	-	-	-	-	-
MB-0463	a	HT/RT	5.08966	0	-	-	-	-	-	-	1	-	-	-	-	-	-	-	-	-	-	-	-	-	-	-	-	-	-	-	-	-	-	-	-	-	-	-	-	-	-	-	-	-	-	-	-	-	-
MB-0470	a	HT/RT	5.57426	0	-	-	-	-	-	-	-	-	-	-	-	-	-	-	-	-	-	-	-	-	-	-	-	-	-	-	-	-	-	-	-	-	-	-	-	-	-	-	-	-	-	-	-	-	-
MB-0471	a	HT/RT	5.38535	0	-	-	-	-	-	-	0	-	-	-	-	-	-	-	-	-	-	-	-	-	-	-	-	-	-	-	-	-	-	-	-	-	-	-	-	-	-	-	-	-	-	-	-	-	-
MB-0475	a	HT/RT	4.1807	0	-	-	-	-	-	-	0	-	-	-	-	-	-	-	-	-	-	-	-	-	-	-	-	-	-	-	-	-	-	-	-	-	-	-	-	-	-	-	-	-	-	-	-	-	-
MB-0478	a	HT/RT	4.27379	0	-	-	-	-	-	-	-	-	-	-	-	-	-	-	-	-	-	-	-	-	-	-	-	-	-	-	-	-	-	-	-	-	-	-	-	-	-	-	-	-	-	-	-	-	-
MB-0480	a	HT/RT	5.12252	0	-	-	-	-	-	-	0	-	-	-	-	-	-	-	-	-	-	-	-	-	-	-	-	-	-	-	-	-	-	-	-	-	-	-	-	-	-	-	-	-	-	-	-	-	-
MB-0488	a	HT/RT	6.20671	0	-	-	-	-	-	-	-	-	-	-	-	-	-	-	-	-	-	-	-	-	-	-	-	-	-	-	-	-	-	-	-	-	-	-	-	-	-	-	-	-	-	-	-	-	-
MB-0490	a	HT/RT	1.87269	0	-	-	-	-	-	-	-	-	-	-	-	-	-	-	-	-	-	-	-	-	-	-	-	-	-	-	-	-	-	-	-	-	-	-	-	-	-	-	-	-	-	-	-	-	-
MB-0491	a	HT/RT	1.0924	0	-	-	-	-	-	-	0	-	-	-	-	-	-	-	-	-	-	-	-	-	-	-	-	-	-	-	-	-	-	-	-	-	-	-	-	-	-	-	-	-	-	-	-	-	-
MB-0492	a	HT/RT	3.20055	0	-	-	-	-	-	-	-	-	-	-	-	-	-	-	-	-	-	-	-	-	-	-	-	-	-	-	-	-	-	-	-	-	-	-	-	-	-	-	-	-	-	-	-	-	-
MB-0497	a	HT/RT	5.05681	0	-	-	-	-	-	-	0	-	-	-	-	-	-	-	-	-	-	-	-	-	-	-	-	-	-	-	-	-	-	-	-	-	-	-	-	-	-	-	-	-	-	-	-	-	-
MB-0503	a	HT/RT	1.36619	0	-	-	-	-	-	-	0	-	-	-	-	-	-	-	-	-	-	-	-	-	-	-	-	-	-	-	-	-	-	-	-	-	-	-	-	-	-	-	-	-	-	-	-	-	-
MB-0504	a	HT/RT	5.28405	0	-	-	-	-	-	-	0	-	-	-	-	-	-	-	-	-	-	-	-	-	-	-	-	-	-	-	-	-	-	-	-	-	-	-	-	-	-	-	-	-	-	-	-	-	-
MB-0505	a	HT/RT	4.98563	0	-	-	-	-	-	-	0	-	-	-	-	-	-	-	-	-	-	-	-	-	-	-	-	-	-	-	-	-	-	-	-	-	-	-	-	-	-	-	-	-	-	-	-	-	-
MB-0507	a	HT/RT	2.05065	0	-	-	-	-	-	-	0	-	-	-	-	-	-	-	-	-	-	-	-	-	-	-	-	-	-	-	-	-	-	-	-	-	-	-	-	-	-	-	-	-	-	-	-	-	-
MB-0509	a	HT/RT	5.13621	0	-	-	-	-	-	-	-	-	-	-	-	-	-	-	-	-	-	-	-	-	-	-	-	-	-	-	-	-	-	-	-	-	-	-	-	-	-	-	-	-	-	-	-	-	-
MB-0510	a	HT/RT	4.35866	0	-	-	-	-	-	-	-	-	-	-	-	-	-	-	-	-	-	-	-	-	-	-	-	-	-	-	-	-	-	-	-	-	-	-	-	-	-	-	-	-	-	-	-	-	-
MB-0511	a	HT/RT	5.06776	0	-	-	-	-	-	-	0	-	-	-	-	-	-	-	-	-	-	-	-	-	-	-	-	-	-	-	-	-	-	-	-	-	-	-	-	-	-	-	-	-	-	-	-	-	-
MB-0512	a	HT/RT	5.13621	0	-	-	-	-	-	-	-	-	-	-	-	-	-	-	-	-	-	-	-	-	-	-	-	-	-	-	-	-	-	-	-	-	-	-	-	-	-	-	-	-	-	-	-	-	-
MB-0513	a	HT/RT	4.564	0	-	-	-	-	-	-	0	-	-	-	-	-	-	-	-	-	-	-	-	-	-	-	-	-	-	-	-	-	-	-	-	-	-	-	-	-	-	-	-	-	-	-	-	-	-
MB-0517	a	HT/RT	5.08419	0	-	-	-	-	-	-	1	-	-	-	-	-	-	-	-	-	-	-	-	-	-	-	-	-	-	-	-	-	-	-	-	-	-	-	-	-	-	-	-	-	-	-	-	-	-
MB-0521	a	HT/RT	8.11499	0	-	-	-	-	-	-	0	-	-	-	-	-	-	-	-	-	-	-	-	-	-	-	-	-	-	-	-	-	-	-	-	-	-	-	-	-	-	-	-	-	-	-	-	-	-
MB-0527	d	HT/RT	9.02122	1	-	-	-	-	-	-	0	0	-	-	-	-	-	-	-	-	-	-	-	-	-	-	-	-	-	-	-	-	-	-	-	-	-	-	-	-	-	-	-	-	-	-	-	-	-
MB-0535	a	HT/RT	9.48118	0	-	-	-	-	-	-	-	-	-	-	-	-	-	-	-	-	-	-	-	-	-	-	-	-	-	-	-	-	-	-	-	-	-	-	-	-	-	-	-	-	-	-	-	-	-
MB-0536	a	HT/RT	10.0151	0	-	-	-	-	-	-	0	-	-	-	-	-	-	-	-	-	-	-	-	-	-	-	-	-	-	-	-	-	-	-	-	-	-	-	-	-	-	-	-	-	-	-	-	-	-
MB-0540	a	HT/RT	9.21834	0	-	-	-	-	-	-	0	-	-	-	-	-	-	-	-	-	-	-	-	-	-	-	-	-	-	-	-	-	-	-	-	-	-	-	-	-	-	-	-	-	-	-	-	-	-
MB-0543	a	HT/RT	5.70021	0	-	-	-	-	-	-	-	-	-	-	-	-	-	-	-	-	-	-	-	-	-	-	-	-	-	-	-	-	-	-	-	-	-	-	-	-	-	-	-	-	-	-	-	-	-
MB-0545	d	HT/RT	3.38125	1	-	-	-	-	-	-	0	1	-	-	-	-	-	-	-	-	-	-	-	-	-	-	-	-	-	-	-	-	-	-	-	-	-	-	-	-	-	-	-	-	-	-	-	-	-
MB-0547	a	HT/RT	10.8446	0	-	-	-	-	-	-	-	-	-	-	-	-	-	-	-	-	-	-	-	-	-	-	-	-	-	-	-	-	-	-	-	-	-	-	-	-	-	-	-	-	-	-	-	-	-
MB-0551	d	HT/RT	4.26831	1	-	-	-	-	-	-	-	-	-	-	-	-	-	-	-	-	-	-	-	-	-	-	-	-	-	-	-	-	-	-	-	-	-	-	-	-	-	-	-	-	-	-	-	-	-
MB-0553	d-o.c.	HT/RT	7.04175	1	-	-	-	-	-	-	-	-	-	-	-	-	-	-	-	-	-	-	-	-	-	-	-	-	-	-	-	-	-	-	-	-	-	-	-	-	-	-	-	-	-	-	-	-	-
MB-0570	a	HT/RT	18.3573	0	-	-	-	-	-	-	-	-	-	-	-	-	-	-	-	-	-	-	-	-	-	-	-	-	-	-	-	-	-	-	-	-	-	-	-	-	-	-	-	-	-	-	-	-	-
MB-0571	a	HT/RT	6.41752	0	-	-	-	-	-	-	0	-	-	-	-	-	-	-	-	-	-	-	-	-	-	-	-	-	-	-	-	-	-	-	-	-	-	-	-	-	-	-	-	-	-	-	-	-	-
MB-0574	a	HT/RT	1.16906	0	-	-	-	-	-	-	1	-	-	-	-	-	-	-	-	-	-	-	-	-	-	-	-	-	-	-	-	-	-	-	-	-	-	-	-	-	-	-	-	-	-	-	-	-	-
MB-0576	d-d.s.	HT/RT	2.5462	1	-	-	-	-	-	-	1	1	-	-	-	-	-	-	-	-	-	-	-	-	-	-	-	-	-	-	-	-	-	-	-	-	-	-	-	-	-	-	-	-	-	-	-	-	-
MB-0577	a	HT/RT	4.14511	0	-	-	-	-	-	-	-	-	-	-	-	-	-	-	-	-	-	-	-	-	-	-	-	-	-	-	-	-	-	-	-	-	-	-	-	-	-	-	-	-	-	-	-	-	-
MB-0579	a	HT/RT	4.31759	0	-	-	-	-	-	-	0	-	-	-	-	-	-	-	-	-	-	-	-	-	-	-	-	-	-	-	-	-	-	-	-	-	-	-	-	-	-	-	-	-	-	-	-	-	-
MB-0585	a	HT/RT	4.17522	0	-	-	-	-	-	-	0	-	-	-	-	-	-	-	-	-	-	-	-	-	-	-	-	-	-	-	-	-	-	-	-	-	-	-	-	-	-	-	-	-	-	-	-	-	-
MB-0586	a	HT/RT	0.506502	0	-	-	-	-	-	-	-	-	-	-	-	-	-	-	-	-	-	-	-	-	-	-	-	-	-	-	-	-	-	-	-	-	-	-	-	-	-	-	-	-	-	-	-	-	-
MB-0589	a	HT/RT	5.04038	0	-	-	-	-	-	-	0	-	-	-	-	-	-	-	-	-	-	-	-	-	-	-	-	-	-	-	-	-	-	-	-	-	-	-	-	-	-	-	-	-	-	-	-	-	-
MB-0594	a	HT/RT	3.63313	0	-	-	-	-	-	-	0	-	-	-	-	-	-	-	-	-	-	-	-	-	-	-	-	-	-	-	-	-	-	-	-	-	-	-	-	-	-	-	-	-	-	-	-	-	-
MB-0596	a	HT/RT	2.95414	0	-	-	-	-	-	-	0	-	-	-	-	-	-	-	-	-	-	-	-	-	-	-	-	-	-	-	-	-	-	-	-	-	-	-	-	-	-	-	-	-	-	-	-	-	-
MB-0598	a	HT/RT	4.01369	0	-	-	-	-	-	-	1	-	-	-	-	-	-	-	-	-	-	-	-	-	-	-	-	-	-	-	-	-	-	-	-	-	-	-	-	-	-	-	-	-	-	-	-	-	-
MB-0600	a	HT/RT	5.08145	0	-	-	-	-	-	-	0	-	-	-	-	-	-	-	-	-	-	-	-	-	-	-	-	-	-	-	-	-	-	-	-	-	-	-	-	-	-	-	-	-	-	-	-	-	-
MB-0610	a	HT/RT	4.1013	0	-	-	-	-	-	-	1	-	-	-	-	-	-	-	-	-	-	-	-	-	-	-	-	-	-	-	-	-	-	-	-	-	-	-	-	-	-	-	-	-	-	-	-	-	-
MB-0616	d	HT/RT	2.38467	1	-	-	-	-	-	-	0	1	-	-	-	-	-	-	-	-	-	-	-	-	-	-	-	-	-	-	-	-	-	-	-	-	-	-	-	-	-	-	-	-	-	-	-	-	-
MB-0621	a	HT/RT	2.65845	0	-	-	-	-	-	-	0	-	-	-	-	-	-	-	-	-	-	-	-	-	-	-	-	-	-	-	-	-	-	-	-	-	-	-	-	-	-	-	-	-	-	-	-	-	-
MB-0623	a	HT/RT	2.98973	0	-	-	-	-	-	-	-	-	-	-	-	-	-	-	-	-	-	-	-	-	-	-	-	-	-	-	-	-	-	-	-	-	-	-	-	-	-	-	-	-	-	-	-	-	-
MB-0626	d-o.c.	HT/RT	2.89391	1	-	-	-	-	-	-	-	-	-	-	-	-	-	-	-	-	-	-	-	-	-	-	-	-	-	-	-	-	-	-	-	-	-	-	-	-	-	-	-	-	-	-	-	-	-
MB-0628	a	HT/RT	3.06913	0	-	-	-	-	-	-	0	-	-	-	-	-	-	-	-	-	-	-	-	-	-	-	-	-	-	-	-	-	-	-	-	-	-	-	-	-	-	-	-	-	-	-	-	-	-
MB-0632	a	HT/RT	2.64203	0	-	-	-	-	-	-	0	-	-	-	-	-	-	-	-	-	-	-	-	-	-	-	-	-	-	-	-	-	-	-	-	-	-	-	-	-	-	-	-	-	-	-	-	-	-
MB-0636	d	HT/RT	0.980151	1	-	-	-	-	-	-	0	1	-	-	-	-	-	-	-	-	-	-	-	-	-	-	-	-	-	-	-	-	-	-	-	-	-	-	-	-	-	-	-	-	-	-	-	-	-
MB-0637	a	HT/RT	2.15469	0	-	-	-	-	-	-	1	-	-	-	-	-	-	-	-	-	-	-	-	-	-	-	-	-	-	-	-	-	-	-	-	-	-	-	-	-	-	-	-	-	-	-	-	-	-
MB-0638	a	HT/RT	2.5243	0	-	-	-	-	-	-	-	-	-	-	-	-	-	-	-	-	-	-	-	-	-	-	-	-	-	-	-	-	-	-	-	-	-	-	-	-	-	-	-	-	-	-	-	-	-
MB-0640	a	HT/RT	3.04449	0	-	-	-	-	-	-	-	-	-	-	-	-	-	-	-	-	-	-	-	-	-	-	-	-	-	-	-	-	-	-	-	-	-	-	-	-	-	-	-	-	-	-	-	-	-
MB-0641	a	HT/RT	3.35934	0	-	-	-	-	-	-	0	-	-	-	-	-	-	-	-	-	-	-	-	-	-	-	-	-	-	-	-	-	-	-	-	-	-	-	-	-	-	-	-	-	-	-	-	-	-
MB-0643	d	HT/RT	1.10062	1	-	-	-	-	-	-	0	1	-	-	-	-	-	-	-	-	-	-	-	-	-	-	-	-	-	-	-	-	-	-	-	-	-	-	-	-	-	-	-	-	-	-	-	-	-
MB-0644	a	HT/RT	2.89391	0	-	-	-	-	-	-	0	-	-	-	-	-	-	-	-	-	-	-	-	-	-	-	-	-	-	-	-	-	-	-	-	-	-	-	-	-	-	-	-	-	-	-	-	-	-
MB-0646	d-d.s.	HT/RT	0.210815	1	-	-	-	-	-	-	-	-	-	-	-	-	-	-	-	-	-	-	-	-	-	-	-	-	-	-	-	-	-	-	-	-	-	-	-	-	-	-	-	-	-	-	-	-	-
MB-0649	a	HT/RT	2.91581	0	-	-	-	-	-	-	0	-	-	-	-	-	-	-	-	-	-	-	-	-	-	-	-	-	-	-	-	-	-	-	-	-	-	-	-	-	-	-	-	-	-	-	-	-	-
MB-0650	a	HT/RT	1.42916	0	-	-	-	-	-	-	0	-	-	-	-	-	-	-	-	-	-	-	-	-	-	-	-	-	-	-	-	-	-	-	-	-	-	-	-	-	-	-	-	-	-	-	-	-	-
MB-0653	d-d.s.	HT/RT	1.99042	1	-	-	-	-	-	-	1	1	-	-	-	-	-	-	-	-	-	-	-	-	-	-	-	-	-	-	-	-	-	-	-	-	-	-	-	-	-	-	-	-	-	-	-	-	-
MB-0654	a	HT/RT	3.51266	0	-	-	-	-	-	-	0	-	-	-	-	-	-	-	-	-	-	-	-	-	-	-	-	-	-	-	-	-	-	-	-	-	-	-	-	-	-	-	-	-	-	-	-	-	-
MB-0657	a	HT/RT	0.344969	0	-	-	-	-	-	-	0	-	-	-	-	-	-	-	-	-	-	-	-	-	-	-	-	-	-	-	-	-	-	-	-	-	-	-	-	-	-	-	-	-	-	-	-	-	-
MB-0662	a	HT/RT	2.08077	0	-	-	-	-	-	-	0	-	-	-	-	-	-	-	-	-	-	-	-	-	-	-	-	-	-	-	-	-	-	-	-	-	-	-	-	-	-	-	-	-	-	-	-	-	-
MB-0667	a	HT/RT	5.70294	0	-	-	-	-	-	-	1	-	-	-	-	-	-	-	-	-	-	-	-	-	-	-	-	-	-	-	-	-	-	-	-	-	-	-	-	-	-	-	-	-	-	-	-	-	-
MB-0872	a	HT/RT	6.93498	0	-	-	-	-	-	-	-	-	-	-	-	-	-	-	-	-	-	-	-	-	-	-	-	-	-	-	-	-	-	-	-	-	-	-	-	-	-	-	-	-	-	-	-	-	-
MB-0895	d	HT/RT	3.54004	1	-	-	-	-	-	-	0	1	-	-	-	-	-	-	-	-	-	-	-	-	-	-	-	-	-	-	-	-	-	-	-	-	-	-	-	-	-	-	-	-	-	-	-	-	-
MB-0906	d	HT/RT	5.24572	1	-	-	-	-	-	-	1	0	-	-	-	-	-	-	-	-	-	-	-	-	-	-	-	-	-	-	-	-	-	-	-	-	-	-	-	-	-	-	-	-	-	-	-	-	-
MB-2617	d-d.s.	HT/RT	7.31828	1	-	-	-	-	-	-	1	0	-	-	-	-	-	-	-	-	-	-	-	-	-	-	-	-	-	-	-	-	-	-	-	-	-	-	-	-	-	-	-	-	-	-	-	-	-
MB-2626	a	HT/RT	14.653	0	-	-	-	-	-	-	-	-	-	-	-	-	-	-	-	-	-	-	-	-	-	-	-	-	-	-	-	-	-	-	-	-	-	-	-	-	-	-	-	-	-	-	-	-	-
MB-2629	a	HT/RT	13.8426	0	-	-	-	-	-	-	-	-	-	-	-	-	-	-	-	-	-	-	-	-	-	-	-	-	-	-	-	-	-	-	-	-	-	-	-	-	-	-	-	-	-	-	-	-	-
MB-2634	a	HT/RT	14.2423	0	-	-	-	-	-	-	0	-	-	-	-	-	-	-	-	-	-	-	-	-	-	-	-	-	-	-	-	-	-	-	-	-	-	-	-	-	-	-	-	-	-	-	-	-	-
MB-2645	d-d.s.	HT/RT	3.67693	1	-	-	-	-	-	-	-	-	-	-	-	-	-	-	-	-	-	-	-	-	-	-	-	-	-	-	-	-	-	-	-	-	-	-	-	-	-	-	-	-	-	-	-	-	-
MB-2686	a	HT/RT	14.5599	0	-	-	-	-	-	-	1	-	-	-	-	-	-	-	-	-	-	-	-	-	-	-	-	-	-	-	-	-	-	-	-	-	-	-	-	-	-	-	-	-	-	-	-	-	-
MB-2712	a	HT/RT	14.3025	0	-	-	-	-	-	-	-	-	-	-	-	-	-	-	-	-	-	-	-	-	-	-	-	-	-	-	-	-	-	-	-	-	-	-	-	-	-	-	-	-	-	-	-	-	-
MB-2720	a	HT/RT	13.1061	0	-	-	-	-	-	-	-	-	-	-	-	-	-	-	-	-	-	-	-	-	-	-	-	-	-	-	-	-	-	-	-	-	-	-	-	-	-	-	-	-	-	-	-	-	-
MB-2725	a	HT/RT	12.9993	0	-	-	-	-	-	-	0	-	-	-	-	-	-	-	-	-	-	-	-	-	-	-	-	-	-	-	-	-	-	-	-	-	-	-	-	-	-	-	-	-	-	-	-	-	-
MB-2744	a	HT/RT	14.0862	0	-	-	-	-	-	-	-	-	-	-	-	-	-	-	-	-	-	-	-	-	-	-	-	-	-	-	-	-	-	-	-	-	-	-	-	-	-	-	-	-	-	-	-	-	-
MB-2745	d-d.s.	HT/RT	13.8782	1	-	-	-	-	-	-	0	0	-	-	-	-	-	-	-	-	-	-	-	-	-	-	-	-	-	-	-	-	-	-	-	-	-	-	-	-	-	-	-	-	-	-	-	-	-
MB-2760	d-d.s.	HT/RT	9.69473	1	-	-	-	-	-	-	0	0	-	-	-	-	-	-	-	-	-	-	-	-	-	-	-	-	-	-	-	-	-	-	-	-	-	-	-	-	-	-	-	-	-	-	-	-	-
MB-2764	a	HT/RT	13.2293	0	-	-	-	-	-	-	-	-	-	-	-	-	-	-	-	-	-	-	-	-	-	-	-	-	-	-	-	-	-	-	-	-	-	-	-	-	-	-	-	-	-	-	-	-	-
MB-2765	a	HT/RT	13.9274	0	-	-	-	-	-	-	0	-	-	-	-	-	-	-	-	-	-	-	-	-	-	-	-	-	-	-	-	-	-	-	-	-	-	-	-	-	-	-	-	-	-	-	-	-	-
MB-2767	a	HT/RT	14.2943	0	-	-	-	-	-	-	0	-	-	-	-	-	-	-	-	-	-	-	-	-	-	-	-	-	-	-	-	-	-	-	-	-	-	-	-	-	-	-	-	-	-	-	-	-	-
MB-2771	d-d.s.	HT/RT	3.68241	1	-	-	-	-	-	-	-	-	-	-	-	-	-	-	-	-	-	-	-	-	-	-	-	-	-	-	-	-	-	-	-	-	-	-	-	-	-	-	-	-	-	-	-	-	-
MB-2772	d-o.c.	HT/RT	3.04175	1	-	-	-	-	-	-	0	1	-	-	-	-	-	-	-	-	-	-	-	-	-	-	-	-	-	-	-	-	-	-	-	-	-	-	-	-	-	-	-	-	-	-	-	-	-
MB-2786	d-d.s.	HT/RT	5.60712	1	-	-	-	-	-	-	1	0	-	-	-	-	-	-	-	-	-	-	-	-	-	-	-	-	-	-	-	-	-	-	-	-	-	-	-	-	-	-	-	-	-	-	-	-	-
MB-2796	d-d.s.	HT/RT	7.20329	1	-	-	-	-	-	-	0	0	-	-	-	-	-	-	-	-	-	-	-	-	-	-	-	-	-	-	-	-	-	-	-	-	-	-	-	-	-	-	-	-	-	-	-	-	-
MB-2801	a	HT/RT	13.4428	0	-	-	-	-	-	-	0	-	-	-	-	-	-	-	-	-	-	-	-	-	-	-	-	-	-	-	-	-	-	-	-	-	-	-	-	-	-	-	-	-	-	-	-	-	-
MB-2820	a	HT/RT	13.1718	0	-	-	-	-	-	-	-	-	-	-	-	-	-	-	-	-	-	-	-	-	-	-	-	-	-	-	-	-	-	-	-	-	-	-	-	-	-	-	-	-	-	-	-	-	-
MB-2823	a	HT/RT	13.4127	0	-	-	-	-	-	-	-	-	-	-	-	-	-	-	-	-	-	-	-	-	-	-	-	-	-	-	-	-	-	-	-	-	-	-	-	-	-	-	-	-	-	-	-	-	-
MB-2847	d-d.s.	HT/RT	3.24709	1	-	-	-	-	-	-	1	1	-	-	-	-	-	-	-	-	-	-	-	-	-	-	-	-	-	-	-	-	-	-	-	-	-	-	-	-	-	-	-	-	-	-	-	-	-
MB-2849	d-d.s.	HT/RT	3.54825	1	-	-	-	-	-	-	0	1	-	-	-	-	-	-	-	-	-	-	-	-	-	-	-	-	-	-	-	-	-	-	-	-	-	-	-	-	-	-	-	-	-	-	-	-	-
MB-2851	a	HT/RT	13.0595	0	-	-	-	-	-	-	1	-	-	-	-	-	-	-	-	-	-	-	-	-	-	-	-	-	-	-	-	-	-	-	-	-	-	-	-	-	-	-	-	-	-	-	-	-	-
MB-2901	a	HT/RT	13.5359	0	-	-	-	-	-	-	-	-	-	-	-	-	-	-	-	-	-	-	-	-	-	-	-	-	-	-	-	-	-	-	-	-	-	-	-	-	-	-	-	-	-	-	-	-	-
MB-2954	d-d.s.	HT/RT	0.435318	1	-	-	-	-	-	-	1	0	-	-	-	-	-	-	-	-	-	-	-	-	-	-	-	-	-	-	-	-	-	-	-	-	-	-	-	-	-	-	-	-	-	-	-	-	-
MB-2963	a	HT/RT	13.1499	0	-	-	-	-	-	-	0	-	-	-	-	-	-	-	-	-	-	-	-	-	-	-	-	-	-	-	-	-	-	-	-	-	-	-	-	-	-	-	-	-	-	-	-	-	-
MB-2964	d-d.s.	HT/RT	0.788501	1	-	-	-	-	-	-	0	0	-	-	-	-	-	-	-	-	-	-	-	-	-	-	-	-	-	-	-	-	-	-	-	-	-	-	-	-	-	-	-	-	-	-	-	-	-
MB-2966	a	HT/RT	13.2977	0	-	-	-	-	-	-	0	-	-	-	-	-	-	-	-	-	-	-	-	-	-	-	-	-	-	-	-	-	-	-	-	-	-	-	-	-	-	-	-	-	-	-	-	-	-
MB-2971	a	HT/RT	12.6708	0	-	-	-	-	-	-	1	-	-	-	-	-	-	-	-	-	-	-	-	-	-	-	-	-	-	-	-	-	-	-	-	-	-	-	-	-	-	-	-	-	-	-	-	-	-
MB-2983	a	HT/RT	13.0021	0	-	-	-	-	-	-	0	-	-	-	-	-	-	-	-	-	-	-	-	-	-	-	-	-	-	-	-	-	-	-	-	-	-	-	-	-	-	-	-	-	-	-	-	-	-
MB-2984	a	HT/RT	12.9582	0	-	-	-	-	-	-	0	-	-	-	-	-	-	-	-	-	-	-	-	-	-	-	-	-	-	-	-	-	-	-	-	-	-	-	-	-	-	-	-	-	-	-	-	-	-
MB-2993	a	HT/RT	13.0815	0	-	-	-	-	-	-	-	-	-	-	-	-	-	-	-	-	-	-	-	-	-	-	-	-	-	-	-	-	-	-	-	-	-	-	-	-	-	-	-	-	-	-	-	-	-
MB-2994	a	HT/RT	12.3368	0	-	-	-	-	-	-	0	-	-	-	-	-	-	-	-	-	-	-	-	-	-	-	-	-	-	-	-	-	-	-	-	-	-	-	-	-	-	-	-	-	-	-	-	-	-
MB-2996	a	HT/RT	12.0411	0	-	-	-	-	-	-	0	-	-	-	-	-	-	-	-	-	-	-	-	-	-	-	-	-	-	-	-	-	-	-	-	-	-	-	-	-	-	-	-	-	-	-	-	-	-
MB-3006	d-d.s.	HT/RT	1.28953	1	-	-	-	-	-	-	0	0	-	-	-	-	-	-	-	-	-	-	-	-	-	-	-	-	-	-	-	-	-	-	-	-	-	-	-	-	-	-	-	-	-	-	-	-	-
MB-3013	a	HT/RT	12.2491	0	-	-	-	-	-	-	0	-	-	-	-	-	-	-	-	-	-	-	-	-	-	-	-	-	-	-	-	-	-	-	-	-	-	-	-	-	-	-	-	-	-	-	-	-	-
MB-3021	a	HT/RT	12.5667	0	-	-	-	-	-	-	1	-	-	-	-	-	-	-	-	-	-	-	-	-	-	-	-	-	-	-	-	-	-	-	-	-	-	-	-	-	-	-	-	-	-	-	-	-	-
MB-3026	a	HT/RT	11.6988	0	-	-	-	-	-	-	0	-	-	-	-	-	-	-	-	-	-	-	-	-	-	-	-	-	-	-	-	-	-	-	-	-	-	-	-	-	-	-	-	-	-	-	-	-	-
MB-3028	d-d.s.	HT/RT	3.49624	1	-	-	-	-	-	-	0	1	-	-	-	-	-	-	-	-	-	-	-	-	-	-	-	-	-	-	-	-	-	-	-	-	-	-	-	-	-	-	-	-	-	-	-	-	-
MB-3035	a	HT/RT	12.3012	0	-	-	-	-	-	-	0	-	-	-	-	-	-	-	-	-	-	-	-	-	-	-	-	-	-	-	-	-	-	-	-	-	-	-	-	-	-	-	-	-	-	-	-	-	-
MB-3060	d-d.s.	HT/RT	3.66324	1	-	-	-	-	-	-	0	1	-	-	-	-	-	-	-	-	-	-	-	-	-	-	-	-	-	-	-	-	-	-	-	-	-	-	-	-	-	-	-	-	-	-	-	-	-
MB-3083	d-d.s.	HT/RT	6.66119	1	-	-	-	-	-	-	1	0	-	-	-	-	-	-	-	-	-	-	-	-	-	-	-	-	-	-	-	-	-	-	-	-	-	-	-	-	-	-	-	-	-	-	-	-	-
MB-3092	d-o.c.	HT/RT	12.512	1	-	-	-	-	-	-	-	-	-	-	-	-	-	-	-	-	-	-	-	-	-	-	-	-	-	-	-	-	-	-	-	-	-	-	-	-	-	-	-	-	-	-	-	-	-
MB-3102	a	HT/RT	11.9261	0	-	-	-	-	-	-	1	-	-	-	-	-	-	-	-	-	-	-	-	-	-	-	-	-	-	-	-	-	-	-	-	-	-	-	-	-	-	-	-	-	-	-	-	-	-
MB-3103	d-d.s.	HT/RT	2.36003	1	-	-	-	-	-	-	0	1	-	-	-	-	-	-	-	-	-	-	-	-	-	-	-	-	-	-	-	-	-	-	-	-	-	-	-	-	-	-	-	-	-	-	-	-	-
MB-3167	a	HT/RT	11.2471	0	-	-	-	-	-	-	0	-	-	-	-	-	-	-	-	-	-	-	-	-	-	-	-	-	-	-	-	-	-	-	-	-	-	-	-	-	-	-	-	-	-	-	-	-	-
MB-3181	a	HT/RT	12.5503	0	-	-	-	-	-	-	-	-	-	-	-	-	-	-	-	-	-	-	-	-	-	-	-	-	-	-	-	-	-	-	-	-	-	-	-	-	-	-	-	-	-	-	-	-	-
MB-3211	a	HT/RT	11.1047	0	-	-	-	-	-	-	-	-	-	-	-	-	-	-	-	-	-	-	-	-	-	-	-	-	-	-	-	-	-	-	-	-	-	-	-	-	-	-	-	-	-	-	-	-	-
MB-3235	a	HT/RT	12.4162	0	-	-	-	-	-	-	0	-	-	-	-	-	-	-	-	-	-	-	-	-	-	-	-	-	-	-	-	-	-	-	-	-	-	-	-	-	-	-	-	-	-	-	-	-	-
MB-3253	d-d.s.	HT/RT	4.5859	1	-	-	-	-	-	-	-	-	-	-	-	-	-	-	-	-	-	-	-	-	-	-	-	-	-	-	-	-	-	-	-	-	-	-	-	-	-	-	-	-	-	-	-	-	-
MB-3266	d-d.s.	HT/RT	4.20534	1	-	-	-	-	-	-	-	-	-	-	-	-	-	-	-	-	-	-	-	-	-	-	-	-	-	-	-	-	-	-	-	-	-	-	-	-	-	-	-	-	-	-	-	-	-
MB-3271	d-o.c.	HT/RT	5.37714	1	-	-	-	-	-	-	1	1	-	-	-	-	-	-	-	-	-	-	-	-	-	-	-	-	-	-	-	-	-	-	-	-	-	-	-	-	-	-	-	-	-	-	-	-	-
MB-3272	d-d.s.	HT/RT	1.86174	1	-	-	-	-	-	-	1	0	-	-	-	-	-	-	-	-	-	-	-	-	-	-	-	-	-	-	-	-	-	-	-	-	-	-	-	-	-	-	-	-	-	-	-	-	-
MB-3303	a	HT/RT	10.9103	0	-	-	-	-	-	-	0	-	-	-	-	-	-	-	-	-	-	-	-	-	-	-	-	-	-	-	-	-	-	-	-	-	-	-	-	-	-	-	-	-	-	-	-	-	-
MB-3328	a	HT/RT	11.2909	0	-	-	-	-	-	-	0	-	-	-	-	-	-	-	-	-	-	-	-	-	-	-	-	-	-	-	-	-	-	-	-	-	-	-	-	-	-	-	-	-	-	-	-	-	-
MB-3357	d-d.s.	HT/RT	3.12389	1	-	-	-	-	-	-	0	1	-	-	-	-	-	-	-	-	-	-	-	-	-	-	-	-	-	-	-	-	-	-	-	-	-	-	-	-	-	-	-	-	-	-	-	-	-
MB-3360	d-d.s.	HT/RT	2.19849	1	-	-	-	-	-	-	1	1	-	-	-	-	-	-	-	-	-	-	-	-	-	-	-	-	-	-	-	-	-	-	-	-	-	-	-	-	-	-	-	-	-	-	-	-	-
MB-3361	d-d.s.	HT/RT	5.60164	1	-	-	-	-	-	-	0	1	-	-	-	-	-	-	-	-	-	-	-	-	-	-	-	-	-	-	-	-	-	-	-	-	-	-	-	-	-	-	-	-	-	-	-	-	-
MB-3365	a	HT/RT	11.7919	0	-	-	-	-	-	-	0	-	-	-	-	-	-	-	-	-	-	-	-	-	-	-	-	-	-	-	-	-	-	-	-	-	-	-	-	-	-	-	-	-	-	-	-	-	-
MB-3379	d-o.c.	HT/RT	9.34976	1	-	-	-	-	-	-	0	0	-	-	-	-	-	-	-	-	-	-	-	-	-	-	-	-	-	-	-	-	-	-	-	-	-	-	-	-	-	-	-	-	-	-	-	-	-
MB-3381	a	HT/RT	11.6112	0	-	-	-	-	-	-	-	-	-	-	-	-	-	-	-	-	-	-	-	-	-	-	-	-	-	-	-	-	-	-	-	-	-	-	-	-	-	-	-	-	-	-	-	-	-
MB-3388	a	HT/RT	11.1704	0	-	-	-	-	-	-	0	-	-	-	-	-	-	-	-	-	-	-	-	-	-	-	-	-	-	-	-	-	-	-	-	-	-	-	-	-	-	-	-	-	-	-	-	-	-
MB-3389	a	HT/RT	11.3101	0	-	-	-	-	-	-	0	-	-	-	-	-	-	-	-	-	-	-	-	-	-	-	-	-	-	-	-	-	-	-	-	-	-	-	-	-	-	-	-	-	-	-	-	-	-
MB-3403	a	HT/RT	10.4997	0	-	-	-	-	-	-	0	-	-	-	-	-	-	-	-	-	-	-	-	-	-	-	-	-	-	-	-	-	-	-	-	-	-	-	-	-	-	-	-	-	-	-	-	-	-
MB-3412	a	HT/RT	10.3518	0	-	-	-	-	-	-	0	-	-	-	-	-	-	-	-	-	-	-	-	-	-	-	-	-	-	-	-	-	-	-	-	-	-	-	-	-	-	-	-	-	-	-	-	-	-
MB-3417	a	HT/RT	8.49829	0	-	-	-	-	-	-	-	-	-	-	-	-	-	-	-	-	-	-	-	-	-	-	-	-	-	-	-	-	-	-	-	-	-	-	-	-	-	-	-	-	-	-	-	-	-
MB-3430	a	HT/RT	10.8528	0	-	-	-	-	-	-	0	-	-	-	-	-	-	-	-	-	-	-	-	-	-	-	-	-	-	-	-	-	-	-	-	-	-	-	-	-	-	-	-	-	-	-	-	-	-
MB-3437	a	HT/RT	8.93361	0	-	-	-	-	-	-	0	-	-	-	-	-	-	-	-	-	-	-	-	-	-	-	-	-	-	-	-	-	-	-	-	-	-	-	-	-	-	-	-	-	-	-	-	-	-
MB-3462	a	HT/RT	11.4442	0	-	-	-	-	-	-	-	-	-	-	-	-	-	-	-	-	-	-	-	-	-	-	-	-	-	-	-	-	-	-	-	-	-	-	-	-	-	-	-	-	-	-	-	-	-
MB-3466	a	HT/RT	11.321	0	-	-	-	-	-	-	-	-	-	-	-	-	-	-	-	-	-	-	-	-	-	-	-	-	-	-	-	-	-	-	-	-	-	-	-	-	-	-	-	-	-	-	-	-	-
MB-3479	a	HT/RT	11.0527	0	-	-	-	-	-	-	0	-	-	-	-	-	-	-	-	-	-	-	-	-	-	-	-	-	-	-	-	-	-	-	-	-	-	-	-	-	-	-	-	-	-	-	-	-	-
MB-3487	a	HT/RT	10.2313	0	-	-	-	-	-	-	0	-	-	-	-	-	-	-	-	-	-	-	-	-	-	-	-	-	-	-	-	-	-	-	-	-	-	-	-	-	-	-	-	-	-	-	-	-	-
MB-3492	d-d.s.	HT/RT	9.70294	1	-	-	-	-	-	-	1	0	-	-	-	-	-	-	-	-	-	-	-	-	-	-	-	-	-	-	-	-	-	-	-	-	-	-	-	-	-	-	-	-	-	-	-	-	-
MB-3506	a	HT/RT	11.2471	0	-	-	-	-	-	-	1	-	-	-	-	-	-	-	-	-	-	-	-	-	-	-	-	-	-	-	-	-	-	-	-	-	-	-	-	-	-	-	-	-	-	-	-	-	-
MB-3510	d-o.c.	HT/RT	4.89528	1	-	-	-	-	-	-	-	-	-	-	-	-	-	-	-	-	-	-	-	-	-	-	-	-	-	-	-	-	-	-	-	-	-	-	-	-	-	-	-	-	-	-	-	-	-
MB-3525	a	HT/RT	9.47296	0	-	-	-	-	-	-	0	-	-	-	-	-	-	-	-	-	-	-	-	-	-	-	-	-	-	-	-	-	-	-	-	-	-	-	-	-	-	-	-	-	-	-	-	-	-
MB-3526	d-d.s.	HT/RT	7.06913	1	-	-	-	-	-	-	-	-	-	-	-	-	-	-	-	-	-	-	-	-	-	-	-	-	-	-	-	-	-	-	-	-	-	-	-	-	-	-	-	-	-	-	-	-	-
MB-3536	d-d.s.	HT/RT	7.08282	1	-	-	-	-	-	-	-	-	-	-	-	-	-	-	-	-	-	-	-	-	-	-	-	-	-	-	-	-	-	-	-	-	-	-	-	-	-	-	-	-	-	-	-	-	-
MB-3545	a	HT/RT	11.0773	0	-	-	-	-	-	-	0	-	-	-	-	-	-	-	-	-	-	-	-	-	-	-	-	-	-	-	-	-	-	-	-	-	-	-	-	-	-	-	-	-	-	-	-	-	-
MB-3600	a	HT/RT	10.3354	0	-	-	-	-	-	-	0	-	-	-	-	-	-	-	-	-	-	-	-	-	-	-	-	-	-	-	-	-	-	-	-	-	-	-	-	-	-	-	-	-	-	-	-	-	-
MB-3614	a	HT/RT	10.1164	0	-	-	-	-	-	-	-	-	-	-	-	-	-	-	-	-	-	-	-	-	-	-	-	-	-	-	-	-	-	-	-	-	-	-	-	-	-	-	-	-	-	-	-	-	-
MB-3748	a	HT/RT	10.601	0	-	-	-	-	-	-	-	-	-	-	-	-	-	-	-	-	-	-	-	-	-	-	-	-	-	-	-	-	-	-	-	-	-	-	-	-	-	-	-	-	-	-	-	-	-
MB-3824	d-d.s.	HT/RT	10.3874	1	-	-	-	-	-	-	0	0	-	-	-	-	-	-	-	-	-	-	-	-	-	-	-	-	-	-	-	-	-	-	-	-	-	-	-	-	-	-	-	-	-	-	-	-	-
MB-3838	a	HT/RT	10.3107	0	-	-	-	-	-	-	0	-	-	-	-	-	-	-	-	-	-	-	-	-	-	-	-	-	-	-	-	-	-	-	-	-	-	-	-	-	-	-	-	-	-	-	-	-	-
MB-3842	a	HT/RT	9.10062	0	-	-	-	-	-	-	0	-	-	-	-	-	-	-	-	-	-	-	-	-	-	-	-	-	-	-	-	-	-	-	-	-	-	-	-	-	-	-	-	-	-	-	-	-	-
MB-3852	a	HT/RT	9.11978	0	-	-	-	-	-	-	0	-	-	-	-	-	-	-	-	-	-	-	-	-	-	-	-	-	-	-	-	-	-	-	-	-	-	-	-	-	-	-	-	-	-	-	-	-	-
MB-3865	a	HT/RT	9.10883	0	-	-	-	-	-	-	0	-	-	-	-	-	-	-	-	-	-	-	-	-	-	-	-	-	-	-	-	-	-	-	-	-	-	-	-	-	-	-	-	-	-	-	-	-	-
MB-4001	d-d.s.	HT/RT	4.0794	1	-	-	-	-	-	-	-	-	-	-	-	-	-	-	-	-	-	-	-	-	-	-	-	-	-	-	-	-	-	-	-	-	-	-	-	-	-	-	-	-	-	-	-	-	-
MB-4004	a	HT/RT	20.5202	0	-	-	-	-	-	-	0	-	-	-	-	-	-	-	-	-	-	-	-	-	-	-	-	-	-	-	-	-	-	-	-	-	-	-	-	-	-	-	-	-	-	-	-	-	-
MB-4005	a	HT/RT	12.7721	0	-	-	-	-	-	-	-	-	-	-	-	-	-	-	-	-	-	-	-	-	-	-	-	-	-	-	-	-	-	-	-	-	-	-	-	-	-	-	-	-	-	-	-	-	-
MB-4011	a	HT/RT	13.629	0	-	-	-	-	-	-	1	-	-	-	-	-	-	-	-	-	-	-	-	-	-	-	-	-	-	-	-	-	-	-	-	-	-	-	-	-	-	-	-	-	-	-	-	-	-
MB-4024	a	HT/RT	10.193	0	-	-	-	-	-	-	-	-	-	-	-	-	-	-	-	-	-	-	-	-	-	-	-	-	-	-	-	-	-	-	-	-	-	-	-	-	-	-	-	-	-	-	-	-	-
MB-4033	d-d.s.	HT/RT	1.24846	1	-	-	-	-	-	-	-	-	-	-	-	-	-	-	-	-	-	-	-	-	-	-	-	-	-	-	-	-	-	-	-	-	-	-	-	-	-	-	-	-	-	-	-	-	-
MB-4059	d	HT/RT	14.1273	1	-	-	-	-	-	-	-	-	-	-	-	-	-	-	-	-	-	-	-	-	-	-	-	-	-	-	-	-	-	-	-	-	-	-	-	-	-	-	-	-	-	-	-	-	-
MB-4119	d-d.s.	HT/RT	5.56879	1	-	-	-	-	-	-	-	-	-	-	-	-	-	-	-	-	-	-	-	-	-	-	-	-	-	-	-	-	-	-	-	-	-	-	-	-	-	-	-	-	-	-	-	-	-
MB-4173	d-o.c.	HT/RT	13.1691	1	-	-	-	-	-	-	1	0	-	-	-	-	-	-	-	-	-	-	-	-	-	-	-	-	-	-	-	-	-	-	-	-	-	-	-	-	-	-	-	-	-	-	-	-	-
MB-4189	a	HT/RT	25.1444	0	-	-	-	-	-	-	-	-	-	-	-	-	-	-	-	-	-	-	-	-	-	-	-	-	-	-	-	-	-	-	-	-	-	-	-	-	-	-	-	-	-	-	-	-	-
MB-4213	d-d.s.	HT/RT	6.94045	1	-	-	-	-	-	-	-	-	-	-	-	-	-	-	-	-	-	-	-	-	-	-	-	-	-	-	-	-	-	-	-	-	-	-	-	-	-	-	-	-	-	-	-	-	-
MB-4224	d-d.s.	HT/RT	5.37988	1	-	-	-	-	-	-	-	-	-	-	-	-	-	-	-	-	-	-	-	-	-	-	-	-	-	-	-	-	-	-	-	-	-	-	-	-	-	-	-	-	-	-	-	-	-
MB-4230	d-o.c.	HT/RT	9.49487	1	-	-	-	-	-	-	1	0	-	-	-	-	-	-	-	-	-	-	-	-	-	-	-	-	-	-	-	-	-	-	-	-	-	-	-	-	-	-	-	-	-	-	-	-	-
MB-4233	d-d.s.	HT/RT	2.987	1	-	-	-	-	-	-	1	1	-	-	-	-	-	-	-	-	-	-	-	-	-	-	-	-	-	-	-	-	-	-	-	-	-	-	-	-	-	-	-	-	-	-	-	-	-
MB-4236	d-o.c.	HT/RT	16.731	1	-	-	-	-	-	-	-	-	-	-	-	-	-	-	-	-	-	-	-	-	-	-	-	-	-	-	-	-	-	-	-	-	-	-	-	-	-	-	-	-	-	-	-	-	-
MB-4264	d-o.c.	HT/RT	13.4045	1	-	-	-	-	-	-	-	-	-	-	-	-	-	-	-	-	-	-	-	-	-	-	-	-	-	-	-	-	-	-	-	-	-	-	-	-	-	-	-	-	-	-	-	-	-
MB-4274	d-d.s.	HT/RT	4.92266	1	-	-	-	-	-	-	-	-	-	-	-	-	-	-	-	-	-	-	-	-	-	-	-	-	-	-	-	-	-	-	-	-	-	-	-	-	-	-	-	-	-	-	-	-	-
MB-4276	d-d.s.	HT/RT	10.8583	1	-	-	-	-	-	-	1	1	-	-	-	-	-	-	-	-	-	-	-	-	-	-	-	-	-	-	-	-	-	-	-	-	-	-	-	-	-	-	-	-	-	-	-	-	-
MB-4281	d	HT/RT	21.358	1	-	-	-	-	-	-	-	-	-	-	-	-	-	-	-	-	-	-	-	-	-	-	-	-	-	-	-	-	-	-	-	-	-	-	-	-	-	-	-	-	-	-	-	-	-
MB-4283	a	HT/RT	14.36	0	-	-	-	-	-	-	-	-	-	-	-	-	-	-	-	-	-	-	-	-	-	-	-	-	-	-	-	-	-	-	-	-	-	-	-	-	-	-	-	-	-	-	-	-	-
MB-4289	d-d.s.	HT/RT	7.95346	1	-	-	-	-	-	-	1	0	-	-	-	-	-	-	-	-	-	-	-	-	-	-	-	-	-	-	-	-	-	-	-	-	-	-	-	-	-	-	-	-	-	-	-	-	-
MB-4298	d-d.s.	HT/RT	4.52567	1	-	-	-	-	-	-	-	-	-	-	-	-	-	-	-	-	-	-	-	-	-	-	-	-	-	-	-	-	-	-	-	-	-	-	-	-	-	-	-	-	-	-	-	-	-
MB-4300	a	HT/RT	15.5264	0	-	-	-	-	-	-	-	-	-	-	-	-	-	-	-	-	-	-	-	-	-	-	-	-	-	-	-	-	-	-	-	-	-	-	-	-	-	-	-	-	-	-	-	-	-
MB-4313	a	HT/RT	24.1068	0	-	-	-	-	-	-	-	-	-	-	-	-	-	-	-	-	-	-	-	-	-	-	-	-	-	-	-	-	-	-	-	-	-	-	-	-	-	-	-	-	-	-	-	-	-
MB-4318	d-o.c.	HT/RT	1.40726	1	-	-	-	-	-	-	-	-	-	-	-	-	-	-	-	-	-	-	-	-	-	-	-	-	-	-	-	-	-	-	-	-	-	-	-	-	-	-	-	-	-	-	-	-	-
MB-4322	d-o.c.	HT/RT	16.1369	1	-	-	-	-	-	-	-	-	-	-	-	-	-	-	-	-	-	-	-	-	-	-	-	-	-	-	-	-	-	-	-	-	-	-	-	-	-	-	-	-	-	-	-	-	-
MB-4324	d-d.s.	HT/RT	7.16496	1	-	-	-	-	-	-	-	-	-	-	-	-	-	-	-	-	-	-	-	-	-	-	-	-	-	-	-	-	-	-	-	-	-	-	-	-	-	-	-	-	-	-	-	-	-
MB-4328	d-o.c.	HT/RT	16.3669	1	-	-	-	-	-	-	-	-	-	-	-	-	-	-	-	-	-	-	-	-	-	-	-	-	-	-	-	-	-	-	-	-	-	-	-	-	-	-	-	-	-	-	-	-	-
MB-4331	d-o.c.	HT/RT	19.3484	1	-	-	-	-	-	-	-	-	-	-	-	-	-	-	-	-	-	-	-	-	-	-	-	-	-	-	-	-	-	-	-	-	-	-	-	-	-	-	-	-	-	-	-	-	-
MB-4342	a	HT/RT	15.5838	0	-	-	-	-	-	-	-	-	-	-	-	-	-	-	-	-	-	-	-	-	-	-	-	-	-	-	-	-	-	-	-	-	-	-	-	-	-	-	-	-	-	-	-	-	-
MB-4348	d-d.s.	HT/RT	18.5791	1	-	-	-	-	-	-	-	-	-	-	-	-	-	-	-	-	-	-	-	-	-	-	-	-	-	-	-	-	-	-	-	-	-	-	-	-	-	-	-	-	-	-	-	-	-
MB-4354	d-d.s.	HT/RT	1.26215	1	-	-	-	-	-	-	-	-	-	-	-	-	-	-	-	-	-	-	-	-	-	-	-	-	-	-	-	-	-	-	-	-	-	-	-	-	-	-	-	-	-	-	-	-	-
MB-4357	d-d.s.	HT/RT	9.36619	1	-	-	-	-	-	-	1	1	-	-	-	-	-	-	-	-	-	-	-	-	-	-	-	-	-	-	-	-	-	-	-	-	-	-	-	-	-	-	-	-	-	-	-	-	-
MB-4368	d-d.s.	HT/RT	9.81246	1	-	-	-	-	-	-	-	-	-	-	-	-	-	-	-	-	-	-	-	-	-	-	-	-	-	-	-	-	-	-	-	-	-	-	-	-	-	-	-	-	-	-	-	-	-
MB-4374	d-o.c.	HT/RT	3.49624	1	-	-	-	-	-	-	-	-	-	-	-	-	-	-	-	-	-	-	-	-	-	-	-	-	-	-	-	-	-	-	-	-	-	-	-	-	-	-	-	-	-	-	-	-	-
MB-4381	d-d.s.	HT/RT	5.0486	1	-	-	-	-	-	-	-	-	-	-	-	-	-	-	-	-	-	-	-	-	-	-	-	-	-	-	-	-	-	-	-	-	-	-	-	-	-	-	-	-	-	-	-	-	-
MB-4390	d-o.c.	HT/RT	13.4976	1	-	-	-	-	-	-	-	-	-	-	-	-	-	-	-	-	-	-	-	-	-	-	-	-	-	-	-	-	-	-	-	-	-	-	-	-	-	-	-	-	-	-	-	-	-
MB-4426	d-o.c.	HT/RT	14.037	1	-	-	-	-	-	-	-	-	-	-	-	-	-	-	-	-	-	-	-	-	-	-	-	-	-	-	-	-	-	-	-	-	-	-	-	-	-	-	-	-	-	-	-	-	-
MB-4434	d-d.s.	HT/RT	12.1643	1	-	-	-	-	-	-	-	-	-	-	-	-	-	-	-	-	-	-	-	-	-	-	-	-	-	-	-	-	-	-	-	-	-	-	-	-	-	-	-	-	-	-	-	-	-
MB-4484	d-d.s.	HT/RT	4.29569	1	-	-	-	-	-	-	-	-	-	-	-	-	-	-	-	-	-	-	-	-	-	-	-	-	-	-	-	-	-	-	-	-	-	-	-	-	-	-	-	-	-	-	-	-	-
MB-4529	d-o.c.	HT/RT	10.3874	1	-	-	-	-	-	-	-	-	-	-	-	-	-	-	-	-	-	-	-	-	-	-	-	-	-	-	-	-	-	-	-	-	-	-	-	-	-	-	-	-	-	-	-	-	-
MB-4557	a	HT/RT	21.0075	0	-	-	-	-	-	-	-	-	-	-	-	-	-	-	-	-	-	-	-	-	-	-	-	-	-	-	-	-	-	-	-	-	-	-	-	-	-	-	-	-	-	-	-	-	-
MB-4564	d	HT/RT	17.2841	1	-	-	-	-	-	-	-	-	-	-	-	-	-	-	-	-	-	-	-	-	-	-	-	-	-	-	-	-	-	-	-	-	-	-	-	-	-	-	-	-	-	-	-	-	-
MB-4578	d-o.c.	HT/RT	16.2081	1	-	-	-	-	-	-	-	-	-	-	-	-	-	-	-	-	-	-	-	-	-	-	-	-	-	-	-	-	-	-	-	-	-	-	-	-	-	-	-	-	-	-	-	-	-
MB-4598	d-d.s.	HT/RT	9.80424	1	-	-	-	-	-	-	-	-	-	-	-	-	-	-	-	-	-	-	-	-	-	-	-	-	-	-	-	-	-	-	-	-	-	-	-	-	-	-	-	-	-	-	-	-	-
MB-4599	a	HT/RT	15.7016	0	-	-	-	-	-	-	1	-	-	-	-	-	-	-	-	-	-	-	-	-	-	-	-	-	-	-	-	-	-	-	-	-	-	-	-	-	-	-	-	-	-	-	-	-	-
MB-4602	d-d.s.	HT/RT	10.0862	1	-	-	-	-	-	-	-	-	-	-	-	-	-	-	-	-	-	-	-	-	-	-	-	-	-	-	-	-	-	-	-	-	-	-	-	-	-	-	-	-	-	-	-	-	-
MB-4623	a	HT/RT	7.33744	0	-	-	-	-	-	-	1	-	-	-	-	-	-	-	-	-	-	-	-	-	-	-	-	-	-	-	-	-	-	-	-	-	-	-	-	-	-	-	-	-	-	-	-	-	-
MB-4627	d-o.c.	HT/RT	15.3292	1	-	-	-	-	-	-	1	0	-	-	-	-	-	-	-	-	-	-	-	-	-	-	-	-	-	-	-	-	-	-	-	-	-	-	-	-	-	-	-	-	-	-	-	-	-
MB-4633	a	HT/RT	13.8152	0	-	-	-	-	-	-	0	-	-	-	-	-	-	-	-	-	-	-	-	-	-	-	-	-	-	-	-	-	-	-	-	-	-	-	-	-	-	-	-	-	-	-	-	-	-
MB-4634	d-d.s.	HT/RT	9.00205	1	-	-	-	-	-	-	1	0	-	-	-	-	-	-	-	-	-	-	-	-	-	-	-	-	-	-	-	-	-	-	-	-	-	-	-	-	-	-	-	-	-	-	-	-	-
MB-4641	d-o.c.	HT/RT	12.2026	1	-	-	-	-	-	-	0	0	-	-	-	-	-	-	-	-	-	-	-	-	-	-	-	-	-	-	-	-	-	-	-	-	-	-	-	-	-	-	-	-	-	-	-	-	-
MB-4642	a	HT/RT	18.6393	0	-	-	-	-	-	-	0	-	-	-	-	-	-	-	-	-	-	-	-	-	-	-	-	-	-	-	-	-	-	-	-	-	-	-	-	-	-	-	-	-	-	-	-	-	-
MB-4654	d-o.c.	HT/RT	5.28131	1	-	-	-	-	-	-	-	-	-	-	-	-	-	-	-	-	-	-	-	-	-	-	-	-	-	-	-	-	-	-	-	-	-	-	-	-	-	-	-	-	-	-	-	-	-
MB-4669	d-o.c.	HT/RT	9.81246	1	-	-	-	-	-	-	-	-	-	-	-	-	-	-	-	-	-	-	-	-	-	-	-	-	-	-	-	-	-	-	-	-	-	-	-	-	-	-	-	-	-	-	-	-	-
MB-4685	d-o.c.	HT/RT	3.55647	1	-	-	-	-	-	-	1	0	-	-	-	-	-	-	-	-	-	-	-	-	-	-	-	-	-	-	-	-	-	-	-	-	-	-	-	-	-	-	-	-	-	-	-	-	-
MB-4686	d-d.s.	HT/RT	3.9781	1	-	-	-	-	-	-	1	1	-	-	-	-	-	-	-	-	-	-	-	-	-	-	-	-	-	-	-	-	-	-	-	-	-	-	-	-	-	-	-	-	-	-	-	-	-
MB-4688	d-d.s.	HT/RT	7.00616	1	-	-	-	-	-	-	1	1	-	-	-	-	-	-	-	-	-	-	-	-	-	-	-	-	-	-	-	-	-	-	-	-	-	-	-	-	-	-	-	-	-	-	-	-	-
MB-4718	d-d.s.	HT/RT	16.2902	1	-	-	-	-	-	-	1	0	-	-	-	-	-	-	-	-	-	-	-	-	-	-	-	-	-	-	-	-	-	-	-	-	-	-	-	-	-	-	-	-	-	-	-	-	-
MB-4721	d-d.s.	HT/RT	1.94935	1	-	-	-	-	-	-	0	1	-	-	-	-	-	-	-	-	-	-	-	-	-	-	-	-	-	-	-	-	-	-	-	-	-	-	-	-	-	-	-	-	-	-	-	-	-
MB-4729	d-o.c.	HT/RT	2.29979	1	-	-	-	-	-	-	0	1	-	-	-	-	-	-	-	-	-	-	-	-	-	-	-	-	-	-	-	-	-	-	-	-	-	-	-	-	-	-	-	-	-	-	-	-	-
MB-4744	d-d.s.	HT/RT	12.5667	1	-	-	-	-	-	-	-	-	-	-	-	-	-	-	-	-	-	-	-	-	-	-	-	-	-	-	-	-	-	-	-	-	-	-	-	-	-	-	-	-	-	-	-	-	-
MB-4764	a	HT/RT	18.2341	0	-	-	-	-	-	-	1	-	-	-	-	-	-	-	-	-	-	-	-	-	-	-	-	-	-	-	-	-	-	-	-	-	-	-	-	-	-	-	-	-	-	-	-	-	-
MB-4779	a	HT/RT	8.34223	0	-	-	-	-	-	-	0	-	-	-	-	-	-	-	-	-	-	-	-	-	-	-	-	-	-	-	-	-	-	-	-	-	-	-	-	-	-	-	-	-	-	-	-	-	-
MB-4797	d-o.c.	HT/RT	8.16153	1	-	-	-	-	-	-	1	0	-	-	-	-	-	-	-	-	-	-	-	-	-	-	-	-	-	-	-	-	-	-	-	-	-	-	-	-	-	-	-	-	-	-	-	-	-
MB-4801	d-o.c.	HT/RT	10.7077	1	-	-	-	-	-	-	0	0	-	-	-	-	-	-	-	-	-	-	-	-	-	-	-	-	-	-	-	-	-	-	-	-	-	-	-	-	-	-	-	-	-	-	-	-	-
MB-4818	d-o.c.	HT/RT	6.26146	1	-	-	-	-	-	-	0	0	-	-	-	-	-	-	-	-	-	-	-	-	-	-	-	-	-	-	-	-	-	-	-	-	-	-	-	-	-	-	-	-	-	-	-	-	-
MB-4820	d-d.s.	HT/RT	4.70637	1	-	-	-	-	-	-	-	-	-	-	-	-	-	-	-	-	-	-	-	-	-	-	-	-	-	-	-	-	-	-	-	-	-	-	-	-	-	-	-	-	-	-	-	-	-
MB-4828	d-d.s.	HT/RT	3.49076	1	-	-	-	-	-	-	-	-	-	-	-	-	-	-	-	-	-	-	-	-	-	-	-	-	-	-	-	-	-	-	-	-	-	-	-	-	-	-	-	-	-	-	-	-	-
MB-4829	d-o.c.	HT/RT	14.4778	1	-	-	-	-	-	-	-	-	-	-	-	-	-	-	-	-	-	-	-	-	-	-	-	-	-	-	-	-	-	-	-	-	-	-	-	-	-	-	-	-	-	-	-	-	-
MB-4834	d-d.s.	HT/RT	2.97057	1	-	-	-	-	-	-	0	1	-	-	-	-	-	-	-	-	-	-	-	-	-	-	-	-	-	-	-	-	-	-	-	-	-	-	-	-	-	-	-	-	-	-	-	-	-
MB-4838	d	HT/RT	16.4901	1	-	-	-	-	-	-	-	-	-	-	-	-	-	-	-	-	-	-	-	-	-	-	-	-	-	-	-	-	-	-	-	-	-	-	-	-	-	-	-	-	-	-	-	-	-
MB-4846	d-d.s.	HT/RT	8.34771	1	-	-	-	-	-	-	-	-	-	-	-	-	-	-	-	-	-	-	-	-	-	-	-	-	-	-	-	-	-	-	-	-	-	-	-	-	-	-	-	-	-	-	-	-	-
MB-4862	a	HT/RT	15.384	0	-	-	-	-	-	-	1	-	-	-	-	-	-	-	-	-	-	-	-	-	-	-	-	-	-	-	-	-	-	-	-	-	-	-	-	-	-	-	-	-	-	-	-	-	-
MB-4873	d-d.s.	HT/RT	9.66461	1	-	-	-	-	-	-	-	-	-	-	-	-	-	-	-	-	-	-	-	-	-	-	-	-	-	-	-	-	-	-	-	-	-	-	-	-	-	-	-	-	-	-	-	-	-
MB-4908	d-d.s.	HT/RT	3.93429	1	-	-	-	-	-	-	1	0	-	-	-	-	-	-	-	-	-	-	-	-	-	-	-	-	-	-	-	-	-	-	-	-	-	-	-	-	-	-	-	-	-	-	-	-	-
MB-4912	d-d.s.	HT/RT	4.10678	1	-	-	-	-	-	-	1	1	-	-	-	-	-	-	-	-	-	-	-	-	-	-	-	-	-	-	-	-	-	-	-	-	-	-	-	-	-	-	-	-	-	-	-	-	-
MB-4929	d-d.s.	HT/RT	3.28542	1	-	-	-	-	-	-	1	1	-	-	-	-	-	-	-	-	-	-	-	-	-	-	-	-	-	-	-	-	-	-	-	-	-	-	-	-	-	-	-	-	-	-	-	-	-
MB-4930	a	HT/RT	4.79945	0	-	-	-	-	-	-	0	-	-	-	-	-	-	-	-	-	-	-	-	-	-	-	-	-	-	-	-	-	-	-	-	-	-	-	-	-	-	-	-	-	-	-	-	-	-
MB-4934	a	HT/RT	5.76865	0	-	-	-	-	-	-	0	-	-	-	-	-	-	-	-	-	-	-	-	-	-	-	-	-	-	-	-	-	-	-	-	-	-	-	-	-	-	-	-	-	-	-	-	-	-
MB-4950	d-d.s.	HT/RT	12.3696	1	-	-	-	-	-	-	0	0	-	-	-	-	-	-	-	-	-	-	-	-	-	-	-	-	-	-	-	-	-	-	-	-	-	-	-	-	-	-	-	-	-	-	-	-	-
MB-4956	d-d.s.	HT/RT	5.69199	1	-	-	-	-	-	-	1	0	-	-	-	-	-	-	-	-	-	-	-	-	-	-	-	-	-	-	-	-	-	-	-	-	-	-	-	-	-	-	-	-	-	-	-	-	-
MB-4962	a	HT/RT	12.9856	0	-	-	-	-	-	-	0	-	-	-	-	-	-	-	-	-	-	-	-	-	-	-	-	-	-	-	-	-	-	-	-	-	-	-	-	-	-	-	-	-	-	-	-	-	-
MB-4967	d-o.c.	HT/RT	10.7351	1	-	-	-	-	-	-	0	0	-	-	-	-	-	-	-	-	-	-	-	-	-	-	-	-	-	-	-	-	-	-	-	-	-	-	-	-	-	-	-	-	-	-	-	-	-
MB-4968	a	HT/RT	6.46407	0	-	-	-	-	-	-	0	-	-	-	-	-	-	-	-	-	-	-	-	-	-	-	-	-	-	-	-	-	-	-	-	-	-	-	-	-	-	-	-	-	-	-	-	-	-
MB-4977	a	HT/RT	16.6379	0	-	-	-	-	-	-	0	-	-	-	-	-	-	-	-	-	-	-	-	-	-	-	-	-	-	-	-	-	-	-	-	-	-	-	-	-	-	-	-	-	-	-	-	-	-
MB-4982	d-d.s.	HT/RT	1.57426	1	-	-	-	-	-	-	1	1	-	-	-	-	-	-	-	-	-	-	-	-	-	-	-	-	-	-	-	-	-	-	-	-	-	-	-	-	-	-	-	-	-	-	-	-	-
MB-5013	a	HT/RT	15.4333	0	-	-	-	-	-	-	1	-	-	-	-	-	-	-	-	-	-	-	-	-	-	-	-	-	-	-	-	-	-	-	-	-	-	-	-	-	-	-	-	-	-	-	-	-	-
MB-5014	a	HT/RT	15.5729	0	-	-	-	-	-	-	0	-	-	-	-	-	-	-	-	-	-	-	-	-	-	-	-	-	-	-	-	-	-	-	-	-	-	-	-	-	-	-	-	-	-	-	-	-	-
MB-5017	a	HT/RT	11.9042	0	-	-	-	-	-	-	1	-	-	-	-	-	-	-	-	-	-	-	-	-	-	-	-	-	-	-	-	-	-	-	-	-	-	-	-	-	-	-	-	-	-	-	-	-	-
MB-5020	d-d.s.	HT/RT	6.96783	1	-	-	-	-	-	-	0	0	-	-	-	-	-	-	-	-	-	-	-	-	-	-	-	-	-	-	-	-	-	-	-	-	-	-	-	-	-	-	-	-	-	-	-	-	-
MB-5039	d-d.s.	HT/RT	5.10335	1	-	-	-	-	-	-	-	-	-	-	-	-	-	-	-	-	-	-	-	-	-	-	-	-	-	-	-	-	-	-	-	-	-	-	-	-	-	-	-	-	-	-	-	-	-
MB-5043	d-d.s.	HT/RT	10.5435	1	-	-	-	-	-	-	1	0	-	-	-	-	-	-	-	-	-	-	-	-	-	-	-	-	-	-	-	-	-	-	-	-	-	-	-	-	-	-	-	-	-	-	-	-	-
MB-5050	a	HT/RT	15.1403	0	-	-	-	-	-	-	0	-	-	-	-	-	-	-	-	-	-	-	-	-	-	-	-	-	-	-	-	-	-	-	-	-	-	-	-	-	-	-	-	-	-	-	-	-	-
MB-5060	d-o.c.	HT/RT	12.3285	1	-	-	-	-	-	-	0	0	-	-	-	-	-	-	-	-	-	-	-	-	-	-	-	-	-	-	-	-	-	-	-	-	-	-	-	-	-	-	-	-	-	-	-	-	-
MB-5061	a	HT/RT	3.23888	0	-	-	-	-	-	-	0	-	-	-	-	-	-	-	-	-	-	-	-	-	-	-	-	-	-	-	-	-	-	-	-	-	-	-	-	-	-	-	-	-	-	-	-	-	-
MB-5062	a	HT/RT	13.8207	0	-	-	-	-	-	-	0	-	-	-	-	-	-	-	-	-	-	-	-	-	-	-	-	-	-	-	-	-	-	-	-	-	-	-	-	-	-	-	-	-	-	-	-	-	-
MB-5066	a	HT/RT	7.77823	0	-	-	-	-	-	-	1	-	-	-	-	-	-	-	-	-	-	-	-	-	-	-	-	-	-	-	-	-	-	-	-	-	-	-	-	-	-	-	-	-	-	-	-	-	-
MB-5068	a	HT/RT	14.9897	0	-	-	-	-	-	-	0	-	-	-	-	-	-	-	-	-	-	-	-	-	-	-	-	-	-	-	-	-	-	-	-	-	-	-	-	-	-	-	-	-	-	-	-	-	-
MB-5074	a	HT/RT	16.1752	0	-	-	-	-	-	-	1	-	-	-	-	-	-	-	-	-	-	-	-	-	-	-	-	-	-	-	-	-	-	-	-	-	-	-	-	-	-	-	-	-	-	-	-	-	-
MB-5078	d-d.s.	HT/RT	7.154	1	-	-	-	-	-	-	1	1	-	-	-	-	-	-	-	-	-	-	-	-	-	-	-	-	-	-	-	-	-	-	-	-	-	-	-	-	-	-	-	-	-	-	-	-	-
MB-5101	d-d.s.	HT/RT	2.81999	1	-	-	-	-	-	-	0	1	-	-	-	-	-	-	-	-	-	-	-	-	-	-	-	-	-	-	-	-	-	-	-	-	-	-	-	-	-	-	-	-	-	-	-	-	-
MB-5106	a	HT/RT	14.6585	0	-	-	-	-	-	-	0	-	-	-	-	-	-	-	-	-	-	-	-	-	-	-	-	-	-	-	-	-	-	-	-	-	-	-	-	-	-	-	-	-	-	-	-	-	-
MB-5107	d-d.s.	HT/RT	6.78713	1	-	-	-	-	-	-	0	0	-	-	-	-	-	-	-	-	-	-	-	-	-	-	-	-	-	-	-	-	-	-	-	-	-	-	-	-	-	-	-	-	-	-	-	-	-
MB-5109	d-o.c.	HT/RT	10.2724	1	-	-	-	-	-	-	0	0	-	-	-	-	-	-	-	-	-	-	-	-	-	-	-	-	-	-	-	-	-	-	-	-	-	-	-	-	-	-	-	-	-	-	-	-	-
MB-5113	a	HT/RT	14.4257	0	-	-	-	-	-	-	-	-	-	-	-	-	-	-	-	-	-	-	-	-	-	-	-	-	-	-	-	-	-	-	-	-	-	-	-	-	-	-	-	-	-	-	-	-	-
MB-5116	d-d.s.	HT/RT	5.89459	1	-	-	-	-	-	-	1	1	-	-	-	-	-	-	-	-	-	-	-	-	-	-	-	-	-	-	-	-	-	-	-	-	-	-	-	-	-	-	-	-	-	-	-	-	-
MB-5117	a	HT/RT	15.7645	0	-	-	-	-	-	-	0	-	-	-	-	-	-	-	-	-	-	-	-	-	-	-	-	-	-	-	-	-	-	-	-	-	-	-	-	-	-	-	-	-	-	-	-	-	-
MB-5118	a	HT/RT	15.373	0	-	-	-	-	-	-	0	-	-	-	-	-	-	-	-	-	-	-	-	-	-	-	-	-	-	-	-	-	-	-	-	-	-	-	-	-	-	-	-	-	-	-	-	-	-
MB-5122	d-o.c.	HT/RT	10.3244	1	-	-	-	-	-	-	-	-	-	-	-	-	-	-	-	-	-	-	-	-	-	-	-	-	-	-	-	-	-	-	-	-	-	-	-	-	-	-	-	-	-	-	-	-	-
MB-5139	d-o.c.	HT/RT	7.38946	1	-	-	-	-	-	-	0	0	-	-	-	-	-	-	-	-	-	-	-	-	-	-	-	-	-	-	-	-	-	-	-	-	-	-	-	-	-	-	-	-	-	-	-	-	-
MB-5140	d-d.s.	HT/RT	11.0664	1	-	-	-	-	-	-	1	0	-	-	-	-	-	-	-	-	-	-	-	-	-	-	-	-	-	-	-	-	-	-	-	-	-	-	-	-	-	-	-	-	-	-	-	-	-
MB-5144	a	HT/RT	6.8501	0	-	-	-	-	-	-	1	-	-	-	-	-	-	-	-	-	-	-	-	-	-	-	-	-	-	-	-	-	-	-	-	-	-	-	-	-	-	-	-	-	-	-	-	-	-
MB-5145	d-d.s.	HT/RT	13.0787	1	-	-	-	-	-	-	0	1	-	-	-	-	-	-	-	-	-	-	-	-	-	-	-	-	-	-	-	-	-	-	-	-	-	-	-	-	-	-	-	-	-	-	-	-	-
MB-5157	d-d.s.	HT/RT	1.4976	1	-	-	-	-	-	-	1	1	-	-	-	-	-	-	-	-	-	-	-	-	-	-	-	-	-	-	-	-	-	-	-	-	-	-	-	-	-	-	-	-	-	-	-	-	-
MB-5158	a	HT/RT	15.9124	0	-	-	-	-	-	-	0	-	-	-	-	-	-	-	-	-	-	-	-	-	-	-	-	-	-	-	-	-	-	-	-	-	-	-	-	-	-	-	-	-	-	-	-	-	-
MB-5160	d-d.s.	HT/RT	7.20602	1	-	-	-	-	-	-	1	0	-	-	-	-	-	-	-	-	-	-	-	-	-	-	-	-	-	-	-	-	-	-	-	-	-	-	-	-	-	-	-	-	-	-	-	-	-
MB-5163	a	HT/RT	15.2033	0	-	-	-	-	-	-	0	-	-	-	-	-	-	-	-	-	-	-	-	-	-	-	-	-	-	-	-	-	-	-	-	-	-	-	-	-	-	-	-	-	-	-	-	-	-
MB-5166	d-d.s.	HT/RT	6.63107	1	-	-	-	-	-	-	1	1	-	-	-	-	-	-	-	-	-	-	-	-	-	-	-	-	-	-	-	-	-	-	-	-	-	-	-	-	-	-	-	-	-	-	-	-	-
MB-5175	a	HT/RT	15.3758	0	-	-	-	-	-	-	-	-	-	-	-	-	-	-	-	-	-	-	-	-	-	-	-	-	-	-	-	-	-	-	-	-	-	-	-	-	-	-	-	-	-	-	-	-	-
MB-5182	d-o.c.	HT/RT	11.0281	1	-	-	-	-	-	-	1	0	-	-	-	-	-	-	-	-	-	-	-	-	-	-	-	-	-	-	-	-	-	-	-	-	-	-	-	-	-	-	-	-	-	-	-	-	-
MB-5183	d-o.c.	HT/RT	9.7358	1	-	-	-	-	-	-	1	0	-	-	-	-	-	-	-	-	-	-	-	-	-	-	-	-	-	-	-	-	-	-	-	-	-	-	-	-	-	-	-	-	-	-	-	-	-
MB-5195	a	HT/RT	15.3785	0	-	-	-	-	-	-	0	-	-	-	-	-	-	-	-	-	-	-	-	-	-	-	-	-	-	-	-	-	-	-	-	-	-	-	-	-	-	-	-	-	-	-	-	-	-
MB-5200	d-d.s.	HT/RT	4.29569	1	-	-	-	-	-	-	1	1	-	-	-	-	-	-	-	-	-	-	-	-	-	-	-	-	-	-	-	-	-	-	-	-	-	-	-	-	-	-	-	-	-	-	-	-	-
MB-5201	d-o.c.	HT/RT	7.96441	1	-	-	-	-	-	-	0	0	-	-	-	-	-	-	-	-	-	-	-	-	-	-	-	-	-	-	-	-	-	-	-	-	-	-	-	-	-	-	-	-	-	-	-	-	-
MB-5209	a	HT/RT	4.04107	0	-	-	-	-	-	-	0	-	-	-	-	-	-	-	-	-	-	-	-	-	-	-	-	-	-	-	-	-	-	-	-	-	-	-	-	-	-	-	-	-	-	-	-	-	-
MB-5214	d-o.c.	HT/RT	8.81862	1	-	-	-	-	-	-	-	-	-	-	-	-	-	-	-	-	-	-	-	-	-	-	-	-	-	-	-	-	-	-	-	-	-	-	-	-	-	-	-	-	-	-	-	-	-
MB-5215	d-d.s.	HT/RT	9.74949	1	-	-	-	-	-	-	0	0	-	-	-	-	-	-	-	-	-	-	-	-	-	-	-	-	-	-	-	-	-	-	-	-	-	-	-	-	-	-	-	-	-	-	-	-	-
MB-5222	d-o.c.	HT/RT	9.18549	1	-	-	-	-	-	-	0	1	-	-	-	-	-	-	-	-	-	-	-	-	-	-	-	-	-	-	-	-	-	-	-	-	-	-	-	-	-	-	-	-	-	-	-	-	-
MB-5225	d-d.s.	HT/RT	3.55373	1	-	-	-	-	-	-	-	-	-	-	-	-	-	-	-	-	-	-	-	-	-	-	-	-	-	-	-	-	-	-	-	-	-	-	-	-	-	-	-	-	-	-	-	-	-
MB-5228	a	HT/RT	14.8446	0	-	-	-	-	-	-	1	-	-	-	-	-	-	-	-	-	-	-	-	-	-	-	-	-	-	-	-	-	-	-	-	-	-	-	-	-	-	-	-	-	-	-	-	-	-
MB-5233	a	HT/RT	14.245	0	-	-	-	-	-	-	1	-	-	-	-	-	-	-	-	-	-	-	-	-	-	-	-	-	-	-	-	-	-	-	-	-	-	-	-	-	-	-	-	-	-	-	-	-	-
MB-5256	d-d.s.	HT/RT	8.87611	1	-	-	-	-	-	-	1	0	-	-	-	-	-	-	-	-	-	-	-	-	-	-	-	-	-	-	-	-	-	-	-	-	-	-	-	-	-	-	-	-	-	-	-	-	-
MB-5284	d-o.c.	HT/RT	5.36619	1	-	-	-	-	-	-	1	0	-	-	-	-	-	-	-	-	-	-	-	-	-	-	-	-	-	-	-	-	-	-	-	-	-	-	-	-	-	-	-	-	-	-	-	-	-
MB-5288	d-o.c.	HT/RT	10.5462	1	-	-	-	-	-	-	1	0	-	-	-	-	-	-	-	-	-	-	-	-	-	-	-	-	-	-	-	-	-	-	-	-	-	-	-	-	-	-	-	-	-	-	-	-	-
MB-5289	d-o.c.	HT/RT	7.14579	1	-	-	-	-	-	-	1	0	-	-	-	-	-	-	-	-	-	-	-	-	-	-	-	-	-	-	-	-	-	-	-	-	-	-	-	-	-	-	-	-	-	-	-	-	-
MB-5291	a	HT/RT	12.6105	0	-	-	-	-	-	-	0	-	-	-	-	-	-	-	-	-	-	-	-	-	-	-	-	-	-	-	-	-	-	-	-	-	-	-	-	-	-	-	-	-	-	-	-	-	-
MB-5296	d-d.s.	HT/RT	1.13347	1	-	-	-	-	-	-	1	1	-	-	-	-	-	-	-	-	-	-	-	-	-	-	-	-	-	-	-	-	-	-	-	-	-	-	-	-	-	-	-	-	-	-	-	-	-
MB-5302	a	HT/RT	13.922	0	-	-	-	-	-	-	1	-	-	-	-	-	-	-	-	-	-	-	-	-	-	-	-	-	-	-	-	-	-	-	-	-	-	-	-	-	-	-	-	-	-	-	-	-	-
MB-5308	d-d.s.	HT/RT	8.60507	1	-	-	-	-	-	-	-	-	-	-	-	-	-	-	-	-	-	-	-	-	-	-	-	-	-	-	-	-	-	-	-	-	-	-	-	-	-	-	-	-	-	-	-	-	-
MB-5311	d-d.s.	HT/RT	4.73648	1	-	-	-	-	-	-	0	0	-	-	-	-	-	-	-	-	-	-	-	-	-	-	-	-	-	-	-	-	-	-	-	-	-	-	-	-	-	-	-	-	-	-	-	-	-
MB-5317	d-d.s.	HT/RT	4.4052	1	-	-	-	-	-	-	-	-	-	-	-	-	-	-	-	-	-	-	-	-	-	-	-	-	-	-	-	-	-	-	-	-	-	-	-	-	-	-	-	-	-	-	-	-	-
MB-5322	d-d.s.	HT/RT	8.40246	1	-	-	-	-	-	-	1	0	-	-	-	-	-	-	-	-	-	-	-	-	-	-	-	-	-	-	-	-	-	-	-	-	-	-	-	-	-	-	-	-	-	-	-	-	-
MB-5326	d-o.c.	HT/RT	7.90144	1	-	-	-	-	-	-	-	-	-	-	-	-	-	-	-	-	-	-	-	-	-	-	-	-	-	-	-	-	-	-	-	-	-	-	-	-	-	-	-	-	-	-	-	-	-
MB-5327	a	HT/RT	13.4319	0	-	-	-	-	-	-	1	-	-	-	-	-	-	-	-	-	-	-	-	-	-	-	-	-	-	-	-	-	-	-	-	-	-	-	-	-	-	-	-	-	-	-	-	-	-
MB-5334	d-o.c.	HT/RT	7.01437	1	-	-	-	-	-	-	-	-	-	-	-	-	-	-	-	-	-	-	-	-	-	-	-	-	-	-	-	-	-	-	-	-	-	-	-	-	-	-	-	-	-	-	-	-	-
MB-5338	d-d.s.	HT/RT	4.24367	1	-	-	-	-	-	-	1	1	-	-	-	-	-	-	-	-	-	-	-	-	-	-	-	-	-	-	-	-	-	-	-	-	-	-	-	-	-	-	-	-	-	-	-	-	-
MB-5339	a	HT/RT	14.0917	0	-	-	-	-	-	-	-	-	-	-	-	-	-	-	-	-	-	-	-	-	-	-	-	-	-	-	-	-	-	-	-	-	-	-	-	-	-	-	-	-	-	-	-	-	-
MB-5345	a	HT/RT	14.2149	0	-	-	-	-	-	-	-	-	-	-	-	-	-	-	-	-	-	-	-	-	-	-	-	-	-	-	-	-	-	-	-	-	-	-	-	-	-	-	-	-	-	-	-	-	-
MB-5347	a	HT/RT	14.9487	0	-	-	-	-	-	-	0	-	-	-	-	-	-	-	-	-	-	-	-	-	-	-	-	-	-	-	-	-	-	-	-	-	-	-	-	-	-	-	-	-	-	-	-	-	-
MB-5350	d-d.s.	HT/RT	4.4052	1	-	-	-	-	-	-	0	1	-	-	-	-	-	-	-	-	-	-	-	-	-	-	-	-	-	-	-	-	-	-	-	-	-	-	-	-	-	-	-	-	-	-	-	-	-
MB-5358	d-d.s.	HT/RT	2.36824	1	-	-	-	-	-	-	1	0	-	-	-	-	-	-	-	-	-	-	-	-	-	-	-	-	-	-	-	-	-	-	-	-	-	-	-	-	-	-	-	-	-	-	-	-	-
MB-5360	d	HT/RT	13.2348	1	-	-	-	-	-	-	1	0	-	-	-	-	-	-	-	-	-	-	-	-	-	-	-	-	-	-	-	-	-	-	-	-	-	-	-	-	-	-	-	-	-	-	-	-	-
MB-5364	d-d.s.	HT/RT	10.3299	1	-	-	-	-	-	-	-	-	-	-	-	-	-	-	-	-	-	-	-	-	-	-	-	-	-	-	-	-	-	-	-	-	-	-	-	-	-	-	-	-	-	-	-	-	-
MB-5369	d-d.s.	HT/RT	3.22793	1	-	-	-	-	-	-	0	0	-	-	-	-	-	-	-	-	-	-	-	-	-	-	-	-	-	-	-	-	-	-	-	-	-	-	-	-	-	-	-	-	-	-	-	-	-
MB-5370	d-o.c.	HT/RT	9.79877	1	-	-	-	-	-	-	1	0	-	-	-	-	-	-	-	-	-	-	-	-	-	-	-	-	-	-	-	-	-	-	-	-	-	-	-	-	-	-	-	-	-	-	-	-	-
MB-5373	a	HT/RT	0.208077	0	-	-	-	-	-	-	-	-	-	-	-	-	-	-	-	-	-	-	-	-	-	-	-	-	-	-	-	-	-	-	-	-	-	-	-	-	-	-	-	-	-	-	-	-	-
MB-5382	d-o.c.	HT/RT	9.54689	1	-	-	-	-	-	-	1	0	-	-	-	-	-	-	-	-	-	-	-	-	-	-	-	-	-	-	-	-	-	-	-	-	-	-	-	-	-	-	-	-	-	-	-	-	-
MB-5385	d-o.c.	HT/RT	12.2218	1	-	-	-	-	-	-	1	0	-	-	-	-	-	-	-	-	-	-	-	-	-	-	-	-	-	-	-	-	-	-	-	-	-	-	-	-	-	-	-	-	-	-	-	-	-
MB-5386	a	HT/RT	13.9138	0	-	-	-	-	-	-	-	-	-	-	-	-	-	-	-	-	-	-	-	-	-	-	-	-	-	-	-	-	-	-	-	-	-	-	-	-	-	-	-	-	-	-	-	-	-
MB-5389	d-o.c.	HT/RT	10.2478	1	-	-	-	-	-	-	0	0	-	-	-	-	-	-	-	-	-	-	-	-	-	-	-	-	-	-	-	-	-	-	-	-	-	-	-	-	-	-	-	-	-	-	-	-	-
MB-5394	a	HT/RT	13.7988	0	-	-	-	-	-	-	-	-	-	-	-	-	-	-	-	-	-	-	-	-	-	-	-	-	-	-	-	-	-	-	-	-	-	-	-	-	-	-	-	-	-	-	-	-	-
MB-5396	a	HT/RT	13.6071	0	-	-	-	-	-	-	0	-	-	-	-	-	-	-	-	-	-	-	-	-	-	-	-	-	-	-	-	-	-	-	-	-	-	-	-	-	-	-	-	-	-	-	-	-	-
MB-5398	a	HT/RT	14.7461	0	-	-	-	-	-	-	0	-	-	-	-	-	-	-	-	-	-	-	-	-	-	-	-	-	-	-	-	-	-	-	-	-	-	-	-	-	-	-	-	-	-	-	-	-	-
MB-5405	a	HT/RT	9.65914	0	-	-	-	-	-	-	0	-	-	-	-	-	-	-	-	-	-	-	-	-	-	-	-	-	-	-	-	-	-	-	-	-	-	-	-	-	-	-	-	-	-	-	-	-	-
MB-5406	d-d.s.	HT/RT	8.00274	1	-	-	-	-	-	-	-	-	-	-	-	-	-	-	-	-	-	-	-	-	-	-	-	-	-	-	-	-	-	-	-	-	-	-	-	-	-	-	-	-	-	-	-	-	-
MB-5410	a	HT/RT	7.63039	0	-	-	-	-	-	-	-	-	-	-	-	-	-	-	-	-	-	-	-	-	-	-	-	-	-	-	-	-	-	-	-	-	-	-	-	-	-	-	-	-	-	-	-	-	-
MB-5413	d	HT/RT	12.9637	1	-	-	-	-	-	-	1	0	-	-	-	-	-	-	-	-	-	-	-	-	-	-	-	-	-	-	-	-	-	-	-	-	-	-	-	-	-	-	-	-	-	-	-	-	-
MB-5414	d	HT/RT	11.5483	1	-	-	-	-	-	-	1	1	-	-	-	-	-	-	-	-	-	-	-	-	-	-	-	-	-	-	-	-	-	-	-	-	-	-	-	-	-	-	-	-	-	-	-	-	-
MB-5427	d	HT/RT	12.7912	1	-	-	-	-	-	-	1	1	-	-	-	-	-	-	-	-	-	-	-	-	-	-	-	-	-	-	-	-	-	-	-	-	-	-	-	-	-	-	-	-	-	-	-	-	-
MB-5428	a	HT/RT	12.3587	0	-	-	-	-	-	-	-	-	-	-	-	-	-	-	-	-	-	-	-	-	-	-	-	-	-	-	-	-	-	-	-	-	-	-	-	-	-	-	-	-	-	-	-	-	-
MB-5432	d-o.c.	HT/RT	8.09035	1	-	-	-	-	-	-	1	0	-	-	-	-	-	-	-	-	-	-	-	-	-	-	-	-	-	-	-	-	-	-	-	-	-	-	-	-	-	-	-	-	-	-	-	-	-
MB-5447	d-d.s.	HT/RT	12.2272	1	-	-	-	-	-	-	-	-	-	-	-	-	-	-	-	-	-	-	-	-	-	-	-	-	-	-	-	-	-	-	-	-	-	-	-	-	-	-	-	-	-	-	-	-	-
MB-5452	d-o.c.	HT/RT	1.32786	1	-	-	-	-	-	-	-	-	-	-	-	-	-	-	-	-	-	-	-	-	-	-	-	-	-	-	-	-	-	-	-	-	-	-	-	-	-	-	-	-	-	-	-	-	-
MB-5454	d-d.s.	HT/RT	4.16153	1	-	-	-	-	-	-	1	0	-	-	-	-	-	-	-	-	-	-	-	-	-	-	-	-	-	-	-	-	-	-	-	-	-	-	-	-	-	-	-	-	-	-	-	-	-
MB-5459	d-d.s.	HT/RT	7.45791	1	-	-	-	-	-	-	0	0	-	-	-	-	-	-	-	-	-	-	-	-	-	-	-	-	-	-	-	-	-	-	-	-	-	-	-	-	-	-	-	-	-	-	-	-	-
MB-5463	d-o.c.	HT/RT	4.77481	1	-	-	-	-	-	-	-	-	-	-	-	-	-	-	-	-	-	-	-	-	-	-	-	-	-	-	-	-	-	-	-	-	-	-	-	-	-	-	-	-	-	-	-	-	-
MB-5464	d-o.c.	HT/RT	9.57153	1	-	-	-	-	-	-	-	-	-	-	-	-	-	-	-	-	-	-	-	-	-	-	-	-	-	-	-	-	-	-	-	-	-	-	-	-	-	-	-	-	-	-	-	-	-
MB-5465	d-d.s.	HT/RT	1.54415	1	-	-	-	-	-	-	-	-	-	-	-	-	-	-	-	-	-	-	-	-	-	-	-	-	-	-	-	-	-	-	-	-	-	-	-	-	-	-	-	-	-	-	-	-	-
MB-5472	d-d.s.	HT/RT	1.60712	1	-	-	-	-	-	-	0	0	-	-	-	-	-	-	-	-	-	-	-	-	-	-	-	-	-	-	-	-	-	-	-	-	-	-	-	-	-	-	-	-	-	-	-	-	-
MB-5473	d-o.c.	HT/RT	10.3409	1	-	-	-	-	-	-	0	0	-	-	-	-	-	-	-	-	-	-	-	-	-	-	-	-	-	-	-	-	-	-	-	-	-	-	-	-	-	-	-	-	-	-	-	-	-
MB-5478	d-o.c.	HT/RT	2.81725	1	-	-	-	-	-	-	1	1	-	-	-	-	-	-	-	-	-	-	-	-	-	-	-	-	-	-	-	-	-	-	-	-	-	-	-	-	-	-	-	-	-	-	-	-	-
MB-5481	d-d.s.	HT/RT	3.80835	1	-	-	-	-	-	-	0	1	-	-	-	-	-	-	-	-	-	-	-	-	-	-	-	-	-	-	-	-	-	-	-	-	-	-	-	-	-	-	-	-	-	-	-	-	-
MB-5484	a	HT/RT	13.6153	0	-	-	-	-	-	-	1	-	-	-	-	-	-	-	-	-	-	-	-	-	-	-	-	-	-	-	-	-	-	-	-	-	-	-	-	-	-	-	-	-	-	-	-	-	-
MB-5485	d-o.c.	HT/RT	2.61191	1	-	-	-	-	-	-	1	0	-	-	-	-	-	-	-	-	-	-	-	-	-	-	-	-	-	-	-	-	-	-	-	-	-	-	-	-	-	-	-	-	-	-	-	-	-
MB-5486	d-d.s.	HT/RT	10.1273	1	-	-	-	-	-	-	0	0	-	-	-	-	-	-	-	-	-	-	-	-	-	-	-	-	-	-	-	-	-	-	-	-	-	-	-	-	-	-	-	-	-	-	-	-	-
MB-5514	a	HT/RT	13.0623	0	-	-	-	-	-	-	0	-	-	-	-	-	-	-	-	-	-	-	-	-	-	-	-	-	-	-	-	-	-	-	-	-	-	-	-	-	-	-	-	-	-	-	-	-	-
MB-5518	d-d.s.	HT/RT	2.53525	1	-	-	-	-	-	-	1	0	-	-	-	-	-	-	-	-	-	-	-	-	-	-	-	-	-	-	-	-	-	-	-	-	-	-	-	-	-	-	-	-	-	-	-	-	-
MB-5521	a	HT/RT	10.2505	0	-	-	-	-	-	-	0	-	-	-	-	-	-	-	-	-	-	-	-	-	-	-	-	-	-	-	-	-	-	-	-	-	-	-	-	-	-	-	-	-	-	-	-	-	-
MB-5525	a	HT/RT	0.164271	0	-	-	-	-	-	-	0	-	-	-	-	-	-	-	-	-	-	-	-	-	-	-	-	-	-	-	-	-	-	-	-	-	-	-	-	-	-	-	-	-	-	-	-	-	-
MB-5533	a	HT/RT	12.9802	0	-	-	-	-	-	-	-	-	-	-	-	-	-	-	-	-	-	-	-	-	-	-	-	-	-	-	-	-	-	-	-	-	-	-	-	-	-	-	-	-	-	-	-	-	-
MB-5534	d-d.s.	HT/RT	6.49692	1	-	-	-	-	-	-	0	0	-	-	-	-	-	-	-	-	-	-	-	-	-	-	-	-	-	-	-	-	-	-	-	-	-	-	-	-	-	-	-	-	-	-	-	-	-
MB-5541	a	HT/RT	13.6591	0	-	-	-	-	-	-	0	-	-	-	-	-	-	-	-	-	-	-	-	-	-	-	-	-	-	-	-	-	-	-	-	-	-	-	-	-	-	-	-	-	-	-	-	-	-
MB-5551	a	HT/RT	9.69747	0	-	-	-	-	-	-	1	-	-	-	-	-	-	-	-	-	-	-	-	-	-	-	-	-	-	-	-	-	-	-	-	-	-	-	-	-	-	-	-	-	-	-	-	-	-
MB-5554	a	HT/RT	13.0678	0	-	-	-	-	-	-	0	-	-	-	-	-	-	-	-	-	-	-	-	-	-	-	-	-	-	-	-	-	-	-	-	-	-	-	-	-	-	-	-	-	-	-	-	-	-
MB-5556	a	HT/RT	12.0602	0	-	-	-	-	-	-	0	-	-	-	-	-	-	-	-	-	-	-	-	-	-	-	-	-	-	-	-	-	-	-	-	-	-	-	-	-	-	-	-	-	-	-	-	-	-
MB-5567	a	HT/RT	0.635181	0	-	-	-	-	-	-	0	-	-	-	-	-	-	-	-	-	-	-	-	-	-	-	-	-	-	-	-	-	-	-	-	-	-	-	-	-	-	-	-	-	-	-	-	-	-
MB-5575	d-o.c.	HT/RT	9.66461	1	-	-	-	-	-	-	0	1	-	-	-	-	-	-	-	-	-	-	-	-	-	-	-	-	-	-	-	-	-	-	-	-	-	-	-	-	-	-	-	-	-	-	-	-	-
MB-5576	a	HT/RT	13.0513	0	-	-	-	-	-	-	1	-	-	-	-	-	-	-	-	-	-	-	-	-	-	-	-	-	-	-	-	-	-	-	-	-	-	-	-	-	-	-	-	-	-	-	-	-	-
MB-5579	d-d.s.	HT/RT	7.41136	1	-	-	-	-	-	-	0	0	-	-	-	-	-	-	-	-	-	-	-	-	-	-	-	-	-	-	-	-	-	-	-	-	-	-	-	-	-	-	-	-	-	-	-	-	-
MB-5589	a	HT/RT	13.1608	0	-	-	-	-	-	-	0	-	-	-	-	-	-	-	-	-	-	-	-	-	-	-	-	-	-	-	-	-	-	-	-	-	-	-	-	-	-	-	-	-	-	-	-	-	-
MB-5599	a	HT/RT	12.3778	0	-	-	-	-	-	-	0	-	-	-	-	-	-	-	-	-	-	-	-	-	-	-	-	-	-	-	-	-	-	-	-	-	-	-	-	-	-	-	-	-	-	-	-	-	-
MB-5601	a	HT/RT	11.54	0	-	-	-	-	-	-	0	-	-	-	-	-	-	-	-	-	-	-	-	-	-	-	-	-	-	-	-	-	-	-	-	-	-	-	-	-	-	-	-	-	-	-	-	-	-
MB-5603	a	HT/RT	10.0287	0	-	-	-	-	-	-	0	-	-	-	-	-	-	-	-	-	-	-	-	-	-	-	-	-	-	-	-	-	-	-	-	-	-	-	-	-	-	-	-	-	-	-	-	-	-
MB-5604	a	HT/RT	11.9617	0	-	-	-	-	-	-	0	-	-	-	-	-	-	-	-	-	-	-	-	-	-	-	-	-	-	-	-	-	-	-	-	-	-	-	-	-	-	-	-	-	-	-	-	-	-
MB-5617	d-o.c.	HT/RT	10.5298	1	-	-	-	-	-	-	1	1	-	-	-	-	-	-	-	-	-	-	-	-	-	-	-	-	-	-	-	-	-	-	-	-	-	-	-	-	-	-	-	-	-	-	-	-	-
MB-5622	a	HT/RT	5.23203	0	-	-	-	-	-	-	1	-	-	-	-	-	-	-	-	-	-	-	-	-	-	-	-	-	-	-	-	-	-	-	-	-	-	-	-	-	-	-	-	-	-	-	-	-	-
MB-5626	a	HT/RT	6.81451	0	-	-	-	-	-	-	0	-	-	-	-	-	-	-	-	-	-	-	-	-	-	-	-	-	-	-	-	-	-	-	-	-	-	-	-	-	-	-	-	-	-	-	-	-	-
MB-5628	d-d.s.	HT/RT	3.49897	1	-	-	-	-	-	-	-	-	-	-	-	-	-	-	-	-	-	-	-	-	-	-	-	-	-	-	-	-	-	-	-	-	-	-	-	-	-	-	-	-	-	-	-	-	-
MB-5629	d-o.c.	HT/RT	8.52567	1	-	-	-	-	-	-	1	0	-	-	-	-	-	-	-	-	-	-	-	-	-	-	-	-	-	-	-	-	-	-	-	-	-	-	-	-	-	-	-	-	-	-	-	-	-
MB-5632	d-d.s.	HT/RT	3.13484	1	-	-	-	-	-	-	0	1	-	-	-	-	-	-	-	-	-	-	-	-	-	-	-	-	-	-	-	-	-	-	-	-	-	-	-	-	-	-	-	-	-	-	-	-	-
MB-5635	d-d.s.	HT/RT	1.73032	1	-	-	-	-	-	-	0	1	-	-	-	-	-	-	-	-	-	-	-	-	-	-	-	-	-	-	-	-	-	-	-	-	-	-	-	-	-	-	-	-	-	-	-	-	-
MB-5638	a	HT/RT	12.46	0	-	-	-	-	-	-	0	-	-	-	-	-	-	-	-	-	-	-	-	-	-	-	-	-	-	-	-	-	-	-	-	-	-	-	-	-	-	-	-	-	-	-	-	-	-
MB-5641	a	HT/RT	9.92471	0	-	-	-	-	-	-	-	-	-	-	-	-	-	-	-	-	-	-	-	-	-	-	-	-	-	-	-	-	-	-	-	-	-	-	-	-	-	-	-	-	-	-	-	-	-
MB-5642	a	HT/RT	11.5346	0	-	-	-	-	-	-	1	-	-	-	-	-	-	-	-	-	-	-	-	-	-	-	-	-	-	-	-	-	-	-	-	-	-	-	-	-	-	-	-	-	-	-	-	-	-
MB-5645	d-o.c.	HT/RT	1.82615	1	-	-	-	-	-	-	0	0	-	-	-	-	-	-	-	-	-	-	-	-	-	-	-	-	-	-	-	-	-	-	-	-	-	-	-	-	-	-	-	-	-	-	-	-	-
MB-5646	a	HT/RT	12.3806	0	-	-	-	-	-	-	1	-	-	-	-	-	-	-	-	-	-	-	-	-	-	-	-	-	-	-	-	-	-	-	-	-	-	-	-	-	-	-	-	-	-	-	-	-	-
MB-5647	d-o.c.	HT/RT	2.52977	1	-	-	-	-	-	-	1	1	-	-	-	-	-	-	-	-	-	-	-	-	-	-	-	-	-	-	-	-	-	-	-	-	-	-	-	-	-	-	-	-	-	-	-	-	-
MB-5648	a	HT/RT	11.3676	0	-	-	-	-	-	-	-	-	-	-	-	-	-	-	-	-	-	-	-	-	-	-	-	-	-	-	-	-	-	-	-	-	-	-	-	-	-	-	-	-	-	-	-	-	-
MB-5652	d-o.c.	HT/RT	8.59685	1	-	-	-	-	-	-	-	-	-	-	-	-	-	-	-	-	-	-	-	-	-	-	-	-	-	-	-	-	-	-	-	-	-	-	-	-	-	-	-	-	-	-	-	-	-
MB-6029	a	HT/RT	18.9815	0	-	-	-	-	-	-	-	-	-	-	-	-	-	-	-	-	-	-	-	-	-	-	-	-	-	-	-	-	-	-	-	-	-	-	-	-	-	-	-	-	-	-	-	-	-
MB-6069	a	HT/RT	5.88638	0	-	-	-	-	-	-	-	-	-	-	-	-	-	-	-	-	-	-	-	-	-	-	-	-	-	-	-	-	-	-	-	-	-	-	-	-	-	-	-	-	-	-	-	-	-
MB-6079	a	HT/RT	14.4942	0	-	-	-	-	-	-	-	-	-	-	-	-	-	-	-	-	-	-	-	-	-	-	-	-	-	-	-	-	-	-	-	-	-	-	-	-	-	-	-	-	-	-	-	-	-
MB-6080	d-d.s.	HT/RT	4.44353	1	-	-	-	-	-	-	-	-	-	-	-	-	-	-	-	-	-	-	-	-	-	-	-	-	-	-	-	-	-	-	-	-	-	-	-	-	-	-	-	-	-	-	-	-	-
MB-6097	a	HT/RT	12.9144	0	-	-	-	-	-	-	-	-	-	-	-	-	-	-	-	-	-	-	-	-	-	-	-	-	-	-	-	-	-	-	-	-	-	-	-	-	-	-	-	-	-	-	-	-	-
MB-6157	d-d.s.	HT/RT	1.30322	1	-	-	-	-	-	-	-	-	-	-	-	-	-	-	-	-	-	-	-	-	-	-	-	-	-	-	-	-	-	-	-	-	-	-	-	-	-	-	-	-	-	-	-	-	-
MB-6189	a	HT/RT	5.54141	0	-	-	-	-	-	-	-	-	-	-	-	-	-	-	-	-	-	-	-	-	-	-	-	-	-	-	-	-	-	-	-	-	-	-	-	-	-	-	-	-	-	-	-	-	-
MB-6208	a	HT/RT	2.12183	0	-	-	-	-	-	-	-	-	-	-	-	-	-	-	-	-	-	-	-	-	-	-	-	-	-	-	-	-	-	-	-	-	-	-	-	-	-	-	-	-	-	-	-	-	-
MB-6257	a	HT/RT	7.47433	0	-	-	-	-	-	-	-	-	-	-	-	-	-	-	-	-	-	-	-	-	-	-	-	-	-	-	-	-	-	-	-	-	-	-	-	-	-	-	-	-	-	-	-	-	-
MB-6284	d	HT/RT	7.2553	1	-	-	-	-	-	-	-	-	-	-	-	-	-	-	-	-	-	-	-	-	-	-	-	-	-	-	-	-	-	-	-	-	-	-	-	-	-	-	-	-	-	-	-	-	-
MB-6288	d	HT/RT	8.23819	1	-	-	-	-	-	-	-	-	-	-	-	-	-	-	-	-	-	-	-	-	-	-	-	-	-	-	-	-	-	-	-	-	-	-	-	-	-	-	-	-	-	-	-	-	-
MB-6297	a	HT/RT	6.03422	0	-	-	-	-	-	-	-	-	-	-	-	-	-	-	-	-	-	-	-	-	-	-	-	-	-	-	-	-	-	-	-	-	-	-	-	-	-	-	-	-	-	-	-	-	-
MB-6302	a	HT/RT	4.18344	0	-	-	-	-	-	-	-	-	-	-	-	-	-	-	-	-	-	-	-	-	-	-	-	-	-	-	-	-	-	-	-	-	-	-	-	-	-	-	-	-	-	-	-	-	-
MB-6306	a	HT/RT	4.82136	0	-	-	-	-	-	-	-	-	-	-	-	-	-	-	-	-	-	-	-	-	-	-	-	-	-	-	-	-	-	-	-	-	-	-	-	-	-	-	-	-	-	-	-	-	-
MB-6308	a	HT/RT	0.506502	0	-	-	-	-	-	-	-	-	-	-	-	-	-	-	-	-	-	-	-	-	-	-	-	-	-	-	-	-	-	-	-	-	-	-	-	-	-	-	-	-	-	-	-	-	-
MB-6322	d	HT/RT	6.60096	1	-	-	-	-	-	-	-	-	-	-	-	-	-	-	-	-	-	-	-	-	-	-	-	-	-	-	-	-	-	-	-	-	-	-	-	-	-	-	-	-	-	-	-	-	-
MB-6327	d-d.s.	HT/RT	1.50034	1	-	-	-	-	-	-	-	-	-	-	-	-	-	-	-	-	-	-	-	-	-	-	-	-	-	-	-	-	-	-	-	-	-	-	-	-	-	-	-	-	-	-	-	-	-
MB-7001	a	HT/RT	5.31143	0	-	-	-	-	-	-	-	-	-	-	-	-	-	-	-	-	-	-	-	-	-	-	-	-	-	-	-	-	-	-	-	-	-	-	-	-	-	-	-	-	-	-	-	-	-
MB-7004	a	HT/RT	4.14511	0	-	-	-	-	-	-	-	-	-	-	-	-	-	-	-	-	-	-	-	-	-	-	-	-	-	-	-	-	-	-	-	-	-	-	-	-	-	-	-	-	-	-	-	-	-
MB-7005	a	HT/RT	3.72348	0	-	-	-	-	-	-	-	-	-	-	-	-	-	-	-	-	-	-	-	-	-	-	-	-	-	-	-	-	-	-	-	-	-	-	-	-	-	-	-	-	-	-	-	-	-
MB-7006	a	HT/RT	4.8679	0	-	-	-	-	-	-	-	-	-	-	-	-	-	-	-	-	-	-	-	-	-	-	-	-	-	-	-	-	-	-	-	-	-	-	-	-	-	-	-	-	-	-	-	-	-
MB-7011	a	HT/RT	4.88706	0	-	-	-	-	-	-	-	-	-	-	-	-	-	-	-	-	-	-	-	-	-	-	-	-	-	-	-	-	-	-	-	-	-	-	-	-	-	-	-	-	-	-	-	-	-
MB-7013	a	HT/RT	3.81383	0	-	-	-	-	-	-	-	-	-	-	-	-	-	-	-	-	-	-	-	-	-	-	-	-	-	-	-	-	-	-	-	-	-	-	-	-	-	-	-	-	-	-	-	-	-
MB-7014	a	HT/RT	5.64271	0	-	-	-	-	-	-	-	-	-	-	-	-	-	-	-	-	-	-	-	-	-	-	-	-	-	-	-	-	-	-	-	-	-	-	-	-	-	-	-	-	-	-	-	-	-
MB-7015	a	HT/RT	6.42026	0	-	-	-	-	-	-	-	-	-	-	-	-	-	-	-	-	-	-	-	-	-	-	-	-	-	-	-	-	-	-	-	-	-	-	-	-	-	-	-	-	-	-	-	-	-
MB-7026	a	HT/RT	5.4976	0	-	-	-	-	-	-	-	-	-	-	-	-	-	-	-	-	-	-	-	-	-	-	-	-	-	-	-	-	-	-	-	-	-	-	-	-	-	-	-	-	-	-	-	-	-
MB-7028	a	HT/RT	7.37577	0	-	-	-	-	-	-	-	-	-	-	-	-	-	-	-	-	-	-	-	-	-	-	-	-	-	-	-	-	-	-	-	-	-	-	-	-	-	-	-	-	-	-	-	-	-
MB-7029	a	HT/RT	6.31348	0	-	-	-	-	-	-	-	-	-	-	-	-	-	-	-	-	-	-	-	-	-	-	-	-	-	-	-	-	-	-	-	-	-	-	-	-	-	-	-	-	-	-	-	-	-
MB-7030	d-o.c.	HT/RT	2.57358	1	-	-	-	-	-	-	-	-	-	-	-	-	-	-	-	-	-	-	-	-	-	-	-	-	-	-	-	-	-	-	-	-	-	-	-	-	-	-	-	-	-	-	-	-	-
MB-7042	a	HT/RT	7.26899	0	-	-	-	-	-	-	-	-	-	-	-	-	-	-	-	-	-	-	-	-	-	-	-	-	-	-	-	-	-	-	-	-	-	-	-	-	-	-	-	-	-	-	-	-	-
MB-7043	a	HT/RT	7.51814	0	-	-	-	-	-	-	-	-	-	-	-	-	-	-	-	-	-	-	-	-	-	-	-	-	-	-	-	-	-	-	-	-	-	-	-	-	-	-	-	-	-	-	-	-	-
MB-7044	a	HT/RT	7.1321	0	-	-	-	-	-	-	-	-	-	-	-	-	-	-	-	-	-	-	-	-	-	-	-	-	-	-	-	-	-	-	-	-	-	-	-	-	-	-	-	-	-	-	-	-	-
MB-7045	d-d.s.	HT/RT	7.79466	1	-	-	-	-	-	-	-	-	-	-	-	-	-	-	-	-	-	-	-	-	-	-	-	-	-	-	-	-	-	-	-	-	-	-	-	-	-	-	-	-	-	-	-	-	-
MB-7046	a	HT/RT	6.58179	0	-	-	-	-	-	-	-	-	-	-	-	-	-	-	-	-	-	-	-	-	-	-	-	-	-	-	-	-	-	-	-	-	-	-	-	-	-	-	-	-	-	-	-	-	-
MB-7048	a	HT/RT	7.26626	0	-	-	-	-	-	-	-	-	-	-	-	-	-	-	-	-	-	-	-	-	-	-	-	-	-	-	-	-	-	-	-	-	-	-	-	-	-	-	-	-	-	-	-	-	-
MB-7051	d-d.s.	HT/RT	7.05818	1	-	-	-	-	-	-	-	-	-	-	-	-	-	-	-	-	-	-	-	-	-	-	-	-	-	-	-	-	-	-	-	-	-	-	-	-	-	-	-	-	-	-	-	-	-
MB-7060	a	HT/RT	8.36687	0	-	-	-	-	-	-	-	-	-	-	-	-	-	-	-	-	-	-	-	-	-	-	-	-	-	-	-	-	-	-	-	-	-	-	-	-	-	-	-	-	-	-	-	-	-
MB-7061	a	HT/RT	7.70979	0	-	-	-	-	-	-	-	-	-	-	-	-	-	-	-	-	-	-	-	-	-	-	-	-	-	-	-	-	-	-	-	-	-	-	-	-	-	-	-	-	-	-	-	-	-
MB-7062	a	HT/RT	7.87406	0	-	-	-	-	-	-	-	-	-	-	-	-	-	-	-	-	-	-	-	-	-	-	-	-	-	-	-	-	-	-	-	-	-	-	-	-	-	-	-	-	-	-	-	-	-
MB-7063	a	HT/RT	7.11294	0	-	-	-	-	-	-	-	-	-	-	-	-	-	-	-	-	-	-	-	-	-	-	-	-	-	-	-	-	-	-	-	-	-	-	-	-	-	-	-	-	-	-	-	-	-
MB-7068	a	HT/RT	8.08761	0	-	-	-	-	-	-	-	-	-	-	-	-	-	-	-	-	-	-	-	-	-	-	-	-	-	-	-	-	-	-	-	-	-	-	-	-	-	-	-	-	-	-	-	-	-
MB-7069	a	HT/RT	9.41273	0	-	-	-	-	-	-	-	-	-	-	-	-	-	-	-	-	-	-	-	-	-	-	-	-	-	-	-	-	-	-	-	-	-	-	-	-	-	-	-	-	-	-	-	-	-
MB-7072	d-d.s.	HT/RT	4.29843	1	-	-	-	-	-	-	-	-	-	-	-	-	-	-	-	-	-	-	-	-	-	-	-	-	-	-	-	-	-	-	-	-	-	-	-	-	-	-	-	-	-	-	-	-	-
MB-7077	a	HT/RT	8.31759	0	-	-	-	-	-	-	-	-	-	-	-	-	-	-	-	-	-	-	-	-	-	-	-	-	-	-	-	-	-	-	-	-	-	-	-	-	-	-	-	-	-	-	-	-	-
MB-7078	d-d.s.	HT/RT	0.342231	1	-	-	-	-	-	-	-	-	-	-	-	-	-	-	-	-	-	-	-	-	-	-	-	-	-	-	-	-	-	-	-	-	-	-	-	-	-	-	-	-	-	-	-	-	-
MB-7081	a	HT/RT	8.39425	0	-	-	-	-	-	-	-	-	-	-	-	-	-	-	-	-	-	-	-	-	-	-	-	-	-	-	-	-	-	-	-	-	-	-	-	-	-	-	-	-	-	-	-	-	-
MB-7085	a	HT/RT	9.04312	0	-	-	-	-	-	-	-	-	-	-	-	-	-	-	-	-	-	-	-	-	-	-	-	-	-	-	-	-	-	-	-	-	-	-	-	-	-	-	-	-	-	-	-	-	-
MB-7086	a	HT/RT	10.1465	0	-	-	-	-	-	-	-	-	-	-	-	-	-	-	-	-	-	-	-	-	-	-	-	-	-	-	-	-	-	-	-	-	-	-	-	-	-	-	-	-	-	-	-	-	-
MB-7091	a	HT/RT	9.05681	0	-	-	-	-	-	-	-	-	-	-	-	-	-	-	-	-	-	-	-	-	-	-	-	-	-	-	-	-	-	-	-	-	-	-	-	-	-	-	-	-	-	-	-	-	-
MB-7092	a	HT/RT	10.0534	0	-	-	-	-	-	-	-	-	-	-	-	-	-	-	-	-	-	-	-	-	-	-	-	-	-	-	-	-	-	-	-	-	-	-	-	-	-	-	-	-	-	-	-	-	-
MB-7094	a	HT/RT	9.31143	0	-	-	-	-	-	-	-	-	-	-	-	-	-	-	-	-	-	-	-	-	-	-	-	-	-	-	-	-	-	-	-	-	-	-	-	-	-	-	-	-	-	-	-	-	-
MB-7095	a	HT/RT	9.4976	0	-	-	-	-	-	-	-	-	-	-	-	-	-	-	-	-	-	-	-	-	-	-	-	-	-	-	-	-	-	-	-	-	-	-	-	-	-	-	-	-	-	-	-	-	-
MB-7096	a	HT/RT	10.1848	0	-	-	-	-	-	-	-	-	-	-	-	-	-	-	-	-	-	-	-	-	-	-	-	-	-	-	-	-	-	-	-	-	-	-	-	-	-	-	-	-	-	-	-	-	-
MB-7099	a	HT/RT	9.84805	0	-	-	-	-	-	-	-	-	-	-	-	-	-	-	-	-	-	-	-	-	-	-	-	-	-	-	-	-	-	-	-	-	-	-	-	-	-	-	-	-	-	-	-	-	-
MB-7100	a	HT/RT	9.68652	0	-	-	-	-	-	-	-	-	-	-	-	-	-	-	-	-	-	-	-	-	-	-	-	-	-	-	-	-	-	-	-	-	-	-	-	-	-	-	-	-	-	-	-	-	-
MB-7101	a	HT/RT	10.2067	0	-	-	-	-	-	-	-	-	-	-	-	-	-	-	-	-	-	-	-	-	-	-	-	-	-	-	-	-	-	-	-	-	-	-	-	-	-	-	-	-	-	-	-	-	-
MB-7104	a	HT/RT	9.49213	0	-	-	-	-	-	-	-	-	-	-	-	-	-	-	-	-	-	-	-	-	-	-	-	-	-	-	-	-	-	-	-	-	-	-	-	-	-	-	-	-	-	-	-	-	-
MB-7114	a	HT/RT	10.1246	0	-	-	-	-	-	-	-	-	-	-	-	-	-	-	-	-	-	-	-	-	-	-	-	-	-	-	-	-	-	-	-	-	-	-	-	-	-	-	-	-	-	-	-	-	-
MB-7115	a	HT/RT	9.74401	0	-	-	-	-	-	-	-	-	-	-	-	-	-	-	-	-	-	-	-	-	-	-	-	-	-	-	-	-	-	-	-	-	-	-	-	-	-	-	-	-	-	-	-	-	-
MB-7127	a	HT/RT	11.1157	0	-	-	-	-	-	-	-	-	-	-	-	-	-	-	-	-	-	-	-	-	-	-	-	-	-	-	-	-	-	-	-	-	-	-	-	-	-	-	-	-	-	-	-	-	-
MB-7130	d-d.s.	HT/RT	8.45722	1	-	-	-	-	-	-	-	-	-	-	-	-	-	-	-	-	-	-	-	-	-	-	-	-	-	-	-	-	-	-	-	-	-	-	-	-	-	-	-	-	-	-	-	-	-
MB-7133	d-d.s.	HT/RT	1.95756	1	-	-	-	-	-	-	-	-	-	-	-	-	-	-	-	-	-	-	-	-	-	-	-	-	-	-	-	-	-	-	-	-	-	-	-	-	-	-	-	-	-	-	-	-	-
MB-7137	a	HT/RT	11.2799	0	-	-	-	-	-	-	-	-	-	-	-	-	-	-	-	-	-	-	-	-	-	-	-	-	-	-	-	-	-	-	-	-	-	-	-	-	-	-	-	-	-	-	-	-	-
MB-7138	d-o.c.	HT/RT	9.63723	1	-	-	-	-	-	-	-	-	-	-	-	-	-	-	-	-	-	-	-	-	-	-	-	-	-	-	-	-	-	-	-	-	-	-	-	-	-	-	-	-	-	-	-	-	-
MB-7143	a	HT/RT	11.3183	0	-	-	-	-	-	-	-	-	-	-	-	-	-	-	-	-	-	-	-	-	-	-	-	-	-	-	-	-	-	-	-	-	-	-	-	-	-	-	-	-	-	-	-	-	-
MB-7144	d-o.c.	HT/RT	8.42984	1	-	-	-	-	-	-	-	-	-	-	-	-	-	-	-	-	-	-	-	-	-	-	-	-	-	-	-	-	-	-	-	-	-	-	-	-	-	-	-	-	-	-	-	-	-
MB-7149	d-o.c.	HT/RT	3.66598	1	-	-	-	-	-	-	-	-	-	-	-	-	-	-	-	-	-	-	-	-	-	-	-	-	-	-	-	-	-	-	-	-	-	-	-	-	-	-	-	-	-	-	-	-	-
MB-7157	a	HT/RT	12.794	0	-	-	-	-	-	-	-	-	-	-	-	-	-	-	-	-	-	-	-	-	-	-	-	-	-	-	-	-	-	-	-	-	-	-	-	-	-	-	-	-	-	-	-	-	-
MB-7160	a	HT/RT	12.1615	0	-	-	-	-	-	-	-	-	-	-	-	-	-	-	-	-	-	-	-	-	-	-	-	-	-	-	-	-	-	-	-	-	-	-	-	-	-	-	-	-	-	-	-	-	-
MB-7162	a	HT/RT	11.5154	0	-	-	-	-	-	-	-	-	-	-	-	-	-	-	-	-	-	-	-	-	-	-	-	-	-	-	-	-	-	-	-	-	-	-	-	-	-	-	-	-	-	-	-	-	-
MB-7164	d	HT/RT	11.9754	1	-	-	-	-	-	-	-	-	-	-	-	-	-	-	-	-	-	-	-	-	-	-	-	-	-	-	-	-	-	-	-	-	-	-	-	-	-	-	-	-	-	-	-	-	-
MB-7167	a	HT/RT	11.5838	0	-	-	-	-	-	-	-	-	-	-	-	-	-	-	-	-	-	-	-	-	-	-	-	-	-	-	-	-	-	-	-	-	-	-	-	-	-	-	-	-	-	-	-	-	-
MB-7170	a	HT/RT	12.7639	0	-	-	-	-	-	-	-	-	-	-	-	-	-	-	-	-	-	-	-	-	-	-	-	-	-	-	-	-	-	-	-	-	-	-	-	-	-	-	-	-	-	-	-	-	-
MB-7171	d-o.c.	HT/RT	12.0849	1	-	-	-	-	-	-	-	-	-	-	-	-	-	-	-	-	-	-	-	-	-	-	-	-	-	-	-	-	-	-	-	-	-	-	-	-	-	-	-	-	-	-	-	-	-
MB-7174	a	HT/RT	11.5619	0	-	-	-	-	-	-	-	-	-	-	-	-	-	-	-	-	-	-	-	-	-	-	-	-	-	-	-	-	-	-	-	-	-	-	-	-	-	-	-	-	-	-	-	-	-
MB-7176	a	HT/RT	12.4682	0	-	-	-	-	-	-	-	-	-	-	-	-	-	-	-	-	-	-	-	-	-	-	-	-	-	-	-	-	-	-	-	-	-	-	-	-	-	-	-	-	-	-	-	-	-
MB-7181	a	HT/RT	12.9391	0	-	-	-	-	-	-	-	-	-	-	-	-	-	-	-	-	-	-	-	-	-	-	-	-	-	-	-	-	-	-	-	-	-	-	-	-	-	-	-	-	-	-	-	-	-
MB-7185	d-d.s.	HT/RT	10.2697	1	-	-	-	-	-	-	-	-	-	-	-	-	-	-	-	-	-	-	-	-	-	-	-	-	-	-	-	-	-	-	-	-	-	-	-	-	-	-	-	-	-	-	-	-	-
MB-7188	a	HT/RT	11.9288	0	-	-	-	-	-	-	-	-	-	-	-	-	-	-	-	-	-	-	-	-	-	-	-	-	-	-	-	-	-	-	-	-	-	-	-	-	-	-	-	-	-	-	-	-	-
MB-7196	d-d.s.	HT/RT	8.79671	1	-	-	-	-	-	-	-	-	-	-	-	-	-	-	-	-	-	-	-	-	-	-	-	-	-	-	-	-	-	-	-	-	-	-	-	-	-	-	-	-	-	-	-	-	-
MB-7200	d-o.c.	HT/RT	8.01643	1	-	-	-	-	-	-	-	-	-	-	-	-	-	-	-	-	-	-	-	-	-	-	-	-	-	-	-	-	-	-	-	-	-	-	-	-	-	-	-	-	-	-	-	-	-
MB-7201	a	HT/RT	13.4237	0	-	-	-	-	-	-	-	-	-	-	-	-	-	-	-	-	-	-	-	-	-	-	-	-	-	-	-	-	-	-	-	-	-	-	-	-	-	-	-	-	-	-	-	-	-
MB-7215	a	HT/RT	13.5797	0	-	-	-	-	-	-	-	-	-	-	-	-	-	-	-	-	-	-	-	-	-	-	-	-	-	-	-	-	-	-	-	-	-	-	-	-	-	-	-	-	-	-	-	-	-
MB-7218	a	HT/RT	13.588	0	-	-	-	-	-	-	-	-	-	-	-	-	-	-	-	-	-	-	-	-	-	-	-	-	-	-	-	-	-	-	-	-	-	-	-	-	-	-	-	-	-	-	-	-	-
MB-7219	a	HT/RT	13.5688	0	-	-	-	-	-	-	-	-	-	-	-	-	-	-	-	-	-	-	-	-	-	-	-	-	-	-	-	-	-	-	-	-	-	-	-	-	-	-	-	-	-	-	-	-	-
MB-7220	a	HT/RT	12.4517	0	-	-	-	-	-	-	-	-	-	-	-	-	-	-	-	-	-	-	-	-	-	-	-	-	-	-	-	-	-	-	-	-	-	-	-	-	-	-	-	-	-	-	-	-	-
MB-7230	a	HT/RT	14.9979	0	-	-	-	-	-	-	-	-	-	-	-	-	-	-	-	-	-	-	-	-	-	-	-	-	-	-	-	-	-	-	-	-	-	-	-	-	-	-	-	-	-	-	-	-	-
MB-7234	a	HT/RT	14.2094	0	-	-	-	-	-	-	-	-	-	-	-	-	-	-	-	-	-	-	-	-	-	-	-	-	-	-	-	-	-	-	-	-	-	-	-	-	-	-	-	-	-	-	-	-	-
MB-7236	a	HT/RT	13.1526	0	-	-	-	-	-	-	-	-	-	-	-	-	-	-	-	-	-	-	-	-	-	-	-	-	-	-	-	-	-	-	-	-	-	-	-	-	-	-	-	-	-	-	-	-	-
MB-7249	d-o.c.	HT/RT	4.81862	1	-	-	-	-	-	-	-	-	-	-	-	-	-	-	-	-	-	-	-	-	-	-	-	-	-	-	-	-	-	-	-	-	-	-	-	-	-	-	-	-	-	-	-	-	-
MB-7263	d-o.c.	HT/RT	13.5496	1	-	-	-	-	-	-	-	-	-	-	-	-	-	-	-	-	-	-	-	-	-	-	-	-	-	-	-	-	-	-	-	-	-	-	-	-	-	-	-	-	-	-	-	-	-
MB-7264	d-d.s.	HT/RT	3.52909	1	-	-	-	-	-	-	-	-	-	-	-	-	-	-	-	-	-	-	-	-	-	-	-	-	-	-	-	-	-	-	-	-	-	-	-	-	-	-	-	-	-	-	-	-	-
MB-7266	d-d.s.	HT/RT	5.5989	1	-	-	-	-	-	-	-	-	-	-	-	-	-	-	-	-	-	-	-	-	-	-	-	-	-	-	-	-	-	-	-	-	-	-	-	-	-	-	-	-	-	-	-	-	-
MB-7268	a	HT/RT	15.6167	0	-	-	-	-	-	-	-	-	-	-	-	-	-	-	-	-	-	-	-	-	-	-	-	-	-	-	-	-	-	-	-	-	-	-	-	-	-	-	-	-	-	-	-	-	-
MB-7276	a	HT/RT	15.2225	0	-	-	-	-	-	-	-	-	-	-	-	-	-	-	-	-	-	-	-	-	-	-	-	-	-	-	-	-	-	-	-	-	-	-	-	-	-	-	-	-	-	-	-	-	-
MB-7285	d-d.s.	HT/RT	8.95277	1	-	-	-	-	-	-	-	-	-	-	-	-	-	-	-	-	-	-	-	-	-	-	-	-	-	-	-	-	-	-	-	-	-	-	-	-	-	-	-	-	-	-	-	-	-
MB-7288	d-d.s.	HT/RT	2.22313	1	-	-	-	-	-	-	-	-	-	-	-	-	-	-	-	-	-	-	-	-	-	-	-	-	-	-	-	-	-	-	-	-	-	-	-	-	-	-	-	-	-	-	-	-	-
MB-7292	d-d.s.	HT/RT	6.4449	1	-	-	-	-	-	-	-	-	-	-	-	-	-	-	-	-	-	-	-	-	-	-	-	-	-	-	-	-	-	-	-	-	-	-	-	-	-	-	-	-	-	-	-	-	-
MB-7295	a	HT/RT	16.1697	0	-	-	-	-	-	-	-	-	-	-	-	-	-	-	-	-	-	-	-	-	-	-	-	-	-	-	-	-	-	-	-	-	-	-	-	-	-	-	-	-	-	-	-	-	-
MB-7297	d-d.s.	HT/RT	14.4531	1	-	-	-	-	-	-	-	-	-	-	-	-	-	-	-	-	-	-	-	-	-	-	-	-	-	-	-	-	-	-	-	-	-	-	-	-	-	-	-	-	-	-	-	-	-
MB-7299	a	HT/RT	16.1342	0	-	-	-	-	-	-	-	-	-	-	-	-	-	-	-	-	-	-	-	-	-	-	-	-	-	-	-	-	-	-	-	-	-	-	-	-	-	-	-	-	-	-	-	-	-
MB-0035	d	NONE	2.97878	1	-	-	-	-	-	-	-	-	1	-	-	-	-	-	-	-	-	-	-	-	-	-	-	-	-	-	-	-	-	-	-	-	-	-	-	-	-	-	-	-	-	-	-	-	-
MB-0109	a	NONE	3.92334	0	-	-	-	-	-	-	-	-	0	-	-	-	-	-	-	-	-	-	-	-	-	-	-	-	-	-	-	-	-	-	-	-	-	-	-	-	-	-	-	-	-	-	-	-	-
MB-0110	a	NONE	6.99247	0	-	-	-	-	-	-	-	-	0	-	-	-	-	-	-	-	-	-	-	-	-	-	-	-	-	-	-	-	-	-	-	-	-	-	-	-	-	-	-	-	-	-	-	-	-
MB-0142	a	NONE	1.01848	0	-	-	-	-	-	-	-	-	1	-	-	-	-	-	-	-	-	-	-	-	-	-	-	-	-	-	-	-	-	-	-	-	-	-	-	-	-	-	-	-	-	-	-	-	-
MB-0148	a	NONE	0.145106	0	-	-	-	-	-	-	-	-	0	-	-	-	-	-	-	-	-	-	-	-	-	-	-	-	-	-	-	-	-	-	-	-	-	-	-	-	-	-	-	-	-	-	-	-	-
MB-0152	a	NONE	5.0924	0	-	-	-	-	-	-	-	-	1	-	-	-	-	-	-	-	-	-	-	-	-	-	-	-	-	-	-	-	-	-	-	-	-	-	-	-	-	-	-	-	-	-	-	-	-
MB-0153	a	NONE	7.02806	0	-	-	-	-	-	-	-	-	0	-	-	-	-	-	-	-	-	-	-	-	-	-	-	-	-	-	-	-	-	-	-	-	-	-	-	-	-	-	-	-	-	-	-	-	-
MB-0156	a	NONE	0.161533	0	-	-	-	-	-	-	-	-	0	-	-	-	-	-	-	-	-	-	-	-	-	-	-	-	-	-	-	-	-	-	-	-	-	-	-	-	-	-	-	-	-	-	-	-	-
MB-0159	a	NONE	6.1848	0	-	-	-	-	-	-	-	-	0	-	-	-	-	-	-	-	-	-	-	-	-	-	-	-	-	-	-	-	-	-	-	-	-	-	-	-	-	-	-	-	-	-	-	-	-
MB-0160	a	NONE	6.52704	0	-	-	-	-	-	-	-	-	1	-	-	-	-	-	-	-	-	-	-	-	-	-	-	-	-	-	-	-	-	-	-	-	-	-	-	-	-	-	-	-	-	-	-	-	-
MB-0163	d-o.c.	NONE	3.12389	1	-	-	-	-	-	-	-	-	1	-	-	-	-	-	-	-	-	-	-	-	-	-	-	-	-	-	-	-	-	-	-	-	-	-	-	-	-	-	-	-	-	-	-	-	-
MB-0193	a	NONE	0.774812	0	-	-	-	-	-	-	-	-	1	-	-	-	-	-	-	-	-	-	-	-	-	-	-	-	-	-	-	-	-	-	-	-	-	-	-	-	-	-	-	-	-	-	-	-	-
MB-0196	a	NONE	5.97947	0	-	-	-	-	-	-	-	-	0	-	-	-	-	-	-	-	-	-	-	-	-	-	-	-	-	-	-	-	-	-	-	-	-	-	-	-	-	-	-	-	-	-	-	-	-
MB-0211	d-d.s.	NONE	3.55647	1	-	-	-	-	-	-	-	-	1	-	-	-	-	-	-	-	-	-	-	-	-	-	-	-	-	-	-	-	-	-	-	-	-	-	-	-	-	-	-	-	-	-	-	-	-
MB-0221	d	NONE	1.65914	1	-	-	-	-	-	-	-	-	1	-	-	-	-	-	-	-	-	-	-	-	-	-	-	-	-	-	-	-	-	-	-	-	-	-	-	-	-	-	-	-	-	-	-	-	-
MB-0228	d	NONE	0.889802	1	-	-	-	-	-	-	-	-	0	-	-	-	-	-	-	-	-	-	-	-	-	-	-	-	-	-	-	-	-	-	-	-	-	-	-	-	-	-	-	-	-	-	-	-	-
MB-0230	a	NONE	7.26352	0	-	-	-	-	-	-	-	-	0	-	-	-	-	-	-	-	-	-	-	-	-	-	-	-	-	-	-	-	-	-	-	-	-	-	-	-	-	-	-	-	-	-	-	-	-
MB-0231	a	NONE	3.7399	0	-	-	-	-	-	-	-	-	0	-	-	-	-	-	-	-	-	-	-	-	-	-	-	-	-	-	-	-	-	-	-	-	-	-	-	-	-	-	-	-	-	-	-	-	-
MB-0232	a	NONE	3.62491	0	-	-	-	-	-	-	-	-	0	-	-	-	-	-	-	-	-	-	-	-	-	-	-	-	-	-	-	-	-	-	-	-	-	-	-	-	-	-	-	-	-	-	-	-	-
MB-0241	d-d.s.	NONE	6.00684	1	-	-	-	-	-	-	-	-	1	-	-	-	-	-	-	-	-	-	-	-	-	-	-	-	-	-	-	-	-	-	-	-	-	-	-	-	-	-	-	-	-	-	-	-	-
MB-0264	d	NONE	3.54004	1	-	-	-	-	-	-	-	-	1	-	-	-	-	-	-	-	-	-	-	-	-	-	-	-	-	-	-	-	-	-	-	-	-	-	-	-	-	-	-	-	-	-	-	-	-
MB-0268	d	NONE	2.34086	1	-	-	-	-	-	-	-	-	1	-	-	-	-	-	-	-	-	-	-	-	-	-	-	-	-	-	-	-	-	-	-	-	-	-	-	-	-	-	-	-	-	-	-	-	-
MB-0270	a	NONE	22.5051	0	-	-	-	-	-	-	-	-	1	-	-	-	-	-	-	-	-	-	-	-	-	-	-	-	-	-	-	-	-	-	-	-	-	-	-	-	-	-	-	-	-	-	-	-	-
MB-0281	a	NONE	4.82957	0	-	-	-	-	-	-	-	-	0	-	-	-	-	-	-	-	-	-	-	-	-	-	-	-	-	-	-	-	-	-	-	-	-	-	-	-	-	-	-	-	-	-	-	-	-
MB-0283	d	NONE	1.80972	1	-	-	-	-	-	-	-	-	1	-	-	-	-	-	-	-	-	-	-	-	-	-	-	-	-	-	-	-	-	-	-	-	-	-	-	-	-	-	-	-	-	-	-	-	-
MB-0284	a	NONE	N/A	0	-	-	-	-	-	-	-	-	1	-	-	-	-	-	-	-	-	-	-	-	-	-	-	-	-	-	-	-	-	-	-	-	-	-	-	-	-	-	-	-	-	-	-	-	-
MB-0285	a	NONE	0.276523	0	-	-	-	-	-	-	-	-	1	-	-	-	-	-	-	-	-	-	-	-	-	-	-	-	-	-	-	-	-	-	-	-	-	-	-	-	-	-	-	-	-	-	-	-	-
MB-0286	a	NONE	5.4538	0	-	-	-	-	-	-	-	-	0	-	-	-	-	-	-	-	-	-	-	-	-	-	-	-	-	-	-	-	-	-	-	-	-	-	-	-	-	-	-	-	-	-	-	-	-
MB-0287	d	NONE	7.78097	1	-	-	-	-	-	-	-	-	1	-	-	-	-	-	-	-	-	-	-	-	-	-	-	-	-	-	-	-	-	-	-	-	-	-	-	-	-	-	-	-	-	-	-	-	-
MB-0290	a	NONE	7.57563	0	-	-	-	-	-	-	-	-	0	-	-	-	-	-	-	-	-	-	-	-	-	-	-	-	-	-	-	-	-	-	-	-	-	-	-	-	-	-	-	-	-	-	-	-	-
MB-0292	d	NONE	4.06023	1	-	-	-	-	-	-	-	-	1	-	-	-	-	-	-	-	-	-	-	-	-	-	-	-	-	-	-	-	-	-	-	-	-	-	-	-	-	-	-	-	-	-	-	-	-
MB-0308	a	NONE	5.16085	0	-	-	-	-	-	-	-	-	0	-	-	-	-	-	-	-	-	-	-	-	-	-	-	-	-	-	-	-	-	-	-	-	-	-	-	-	-	-	-	-	-	-	-	-	-
MB-0314	d	NONE	0.364134	1	-	-	-	-	-	-	-	-	1	-	-	-	-	-	-	-	-	-	-	-	-	-	-	-	-	-	-	-	-	-	-	-	-	-	-	-	-	-	-	-	-	-	-	-	-
MB-0317	d	NONE	12.4572	1	-	-	-	-	-	-	-	-	1	-	-	-	-	-	-	-	-	-	-	-	-	-	-	-	-	-	-	-	-	-	-	-	-	-	-	-	-	-	-	-	-	-	-	-	-
MB-0318	a	NONE	5.2512	0	-	-	-	-	-	-	-	-	1	-	-	-	-	-	-	-	-	-	-	-	-	-	-	-	-	-	-	-	-	-	-	-	-	-	-	-	-	-	-	-	-	-	-	-	-
MB-0339	d	NONE	2.19028	1	-	-	-	-	-	-	-	-	1	-	-	-	-	-	-	-	-	-	-	-	-	-	-	-	-	-	-	-	-	-	-	-	-	-	-	-	-	-	-	-	-	-	-	-	-
MB-0342	d	NONE	10.2943	1	-	-	-	-	-	-	-	-	0	-	-	-	-	-	-	-	-	-	-	-	-	-	-	-	-	-	-	-	-	-	-	-	-	-	-	-	-	-	-	-	-	-	-	-	-
MB-0350	d-d.s.	NONE	3.78371	1	-	-	-	-	-	-	-	-	1	-	-	-	-	-	-	-	-	-	-	-	-	-	-	-	-	-	-	-	-	-	-	-	-	-	-	-	-	-	-	-	-	-	-	-	-
MB-0351	d	NONE	16.0438	1	-	-	-	-	-	-	-	-	1	-	-	-	-	-	-	-	-	-	-	-	-	-	-	-	-	-	-	-	-	-	-	-	-	-	-	-	-	-	-	-	-	-	-	-	-
MB-0356	a	NONE	14.6721	0	-	-	-	-	-	-	-	-	1	-	-	-	-	-	-	-	-	-	-	-	-	-	-	-	-	-	-	-	-	-	-	-	-	-	-	-	-	-	-	-	-	-	-	-	-
MB-0363	d	NONE	7.38398	1	-	-	-	-	-	-	-	-	0	-	-	-	-	-	-	-	-	-	-	-	-	-	-	-	-	-	-	-	-	-	-	-	-	-	-	-	-	-	-	-	-	-	-	-	-
MB-0403	a	NONE	1.19644	0	-	-	-	-	-	-	-	-	0	-	-	-	-	-	-	-	-	-	-	-	-	-	-	-	-	-	-	-	-	-	-	-	-	-	-	-	-	-	-	-	-	-	-	-	-
MB-0522	a	NONE	0.818617	0	-	-	-	-	-	-	-	-	0	-	-	-	-	-	-	-	-	-	-	-	-	-	-	-	-	-	-	-	-	-	-	-	-	-	-	-	-	-	-	-	-	-	-	-	-
MB-0526	d	NONE	6.99795	1	-	-	-	-	-	-	-	-	1	-	-	-	-	-	-	-	-	-	-	-	-	-	-	-	-	-	-	-	-	-	-	-	-	-	-	-	-	-	-	-	-	-	-	-	-
MB-0539	d-o.c.	NONE	7.02259	1	-	-	-	-	-	-	-	-	0	-	-	-	-	-	-	-	-	-	-	-	-	-	-	-	-	-	-	-	-	-	-	-	-	-	-	-	-	-	-	-	-	-	-	-	-
MB-0550	a	NONE	1.07871	0	-	-	-	-	-	-	-	-	0	-	-	-	-	-	-	-	-	-	-	-	-	-	-	-	-	-	-	-	-	-	-	-	-	-	-	-	-	-	-	-	-	-	-	-	-
MB-0558	d-o.c.	NONE	8.03559	1	-	-	-	-	-	-	-	-	0	-	-	-	-	-	-	-	-	-	-	-	-	-	-	-	-	-	-	-	-	-	-	-	-	-	-	-	-	-	-	-	-	-	-	-	-
MB-0573	a	NONE	6.52156	0	-	-	-	-	-	-	-	-	1	-	-	-	-	-	-	-	-	-	-	-	-	-	-	-	-	-	-	-	-	-	-	-	-	-	-	-	-	-	-	-	-	-	-	-	-
MB-0582	d	NONE	1.27584	1	-	-	-	-	-	-	-	-	1	-	-	-	-	-	-	-	-	-	-	-	-	-	-	-	-	-	-	-	-	-	-	-	-	-	-	-	-	-	-	-	-	-	-	-	-
MB-0588	a	NONE	4.21629	0	-	-	-	-	-	-	-	-	0	-	-	-	-	-	-	-	-	-	-	-	-	-	-	-	-	-	-	-	-	-	-	-	-	-	-	-	-	-	-	-	-	-	-	-	-
MB-0592	a	NONE	1.33333	0	-	-	-	-	-	-	-	-	0	-	-	-	-	-	-	-	-	-	-	-	-	-	-	-	-	-	-	-	-	-	-	-	-	-	-	-	-	-	-	-	-	-	-	-	-
MB-0615	a	NONE	2.39562	0	-	-	-	-	-	-	-	-	0	-	-	-	-	-	-	-	-	-	-	-	-	-	-	-	-	-	-	-	-	-	-	-	-	-	-	-	-	-	-	-	-	-	-	-	-
MB-0627	a	NONE	0.0629706	0	-	-	-	-	-	-	-	-	0	-	-	-	-	-	-	-	-	-	-	-	-	-	-	-	-	-	-	-	-	-	-	-	-	-	-	-	-	-	-	-	-	-	-	-	-
MB-0634	a	NONE	1.46749	0	-	-	-	-	-	-	-	-	0	-	-	-	-	-	-	-	-	-	-	-	-	-	-	-	-	-	-	-	-	-	-	-	-	-	-	-	-	-	-	-	-	-	-	-	-
MB-0655	a	NONE	3.21971	0	-	-	-	-	-	-	-	-	0	-	-	-	-	-	-	-	-	-	-	-	-	-	-	-	-	-	-	-	-	-	-	-	-	-	-	-	-	-	-	-	-	-	-	-	-
MB-0876	a	NONE	5.47844	0	-	-	-	-	-	-	-	-	0	-	-	-	-	-	-	-	-	-	-	-	-	-	-	-	-	-	-	-	-	-	-	-	-	-	-	-	-	-	-	-	-	-	-	-	-
MB-0877	d	NONE	1.18549	1	-	-	-	-	-	-	-	-	1	-	-	-	-	-	-	-	-	-	-	-	-	-	-	-	-	-	-	-	-	-	-	-	-	-	-	-	-	-	-	-	-	-	-	-	-
MB-0880	a	NONE	0.1013	0	-	-	-	-	-	-	-	-	0	-	-	-	-	-	-	-	-	-	-	-	-	-	-	-	-	-	-	-	-	-	-	-	-	-	-	-	-	-	-	-	-	-	-	-	-
MB-0897	d	NONE	2.54346	1	-	-	-	-	-	-	-	-	0	-	-	-	-	-	-	-	-	-	-	-	-	-	-	-	-	-	-	-	-	-	-	-	-	-	-	-	-	-	-	-	-	-	-	-	-
MB-0907	a	NONE	3.32649	0	-	-	-	-	-	-	-	-	1	-	-	-	-	-	-	-	-	-	-	-	-	-	-	-	-	-	-	-	-	-	-	-	-	-	-	-	-	-	-	-	-	-	-	-	-
MB-2536	d-o.c.	NONE	3.93429	1	-	-	-	-	-	-	-	-	0	-	-	-	-	-	-	-	-	-	-	-	-	-	-	-	-	-	-	-	-	-	-	-	-	-	-	-	-	-	-	-	-	-	-	-	-
MB-2711	a	NONE	13.306	0	-	-	-	-	-	-	-	-	0	-	-	-	-	-	-	-	-	-	-	-	-	-	-	-	-	-	-	-	-	-	-	-	-	-	-	-	-	-	-	-	-	-	-	-	-
MB-2724	d-d.s.	NONE	8.87611	1	-	-	-	-	-	-	-	-	0	-	-	-	-	-	-	-	-	-	-	-	-	-	-	-	-	-	-	-	-	-	-	-	-	-	-	-	-	-	-	-	-	-	-	-	-
MB-2747	a	NONE	12.3778	0	-	-	-	-	-	-	-	-	1	-	-	-	-	-	-	-	-	-	-	-	-	-	-	-	-	-	-	-	-	-	-	-	-	-	-	-	-	-	-	-	-	-	-	-	-
MB-2749	d-o.c.	NONE	8.03012	1	-	-	-	-	-	-	-	-	0	-	-	-	-	-	-	-	-	-	-	-	-	-	-	-	-	-	-	-	-	-	-	-	-	-	-	-	-	-	-	-	-	-	-	-	-
MB-2797	a	NONE	12.4162	0	-	-	-	-	-	-	-	-	0	-	-	-	-	-	-	-	-	-	-	-	-	-	-	-	-	-	-	-	-	-	-	-	-	-	-	-	-	-	-	-	-	-	-	-	-
MB-2819	a	NONE	13.8508	0	-	-	-	-	-	-	-	-	0	-	-	-	-	-	-	-	-	-	-	-	-	-	-	-	-	-	-	-	-	-	-	-	-	-	-	-	-	-	-	-	-	-	-	-	-
MB-2840	a	NONE	12.1287	0	-	-	-	-	-	-	-	-	0	-	-	-	-	-	-	-	-	-	-	-	-	-	-	-	-	-	-	-	-	-	-	-	-	-	-	-	-	-	-	-	-	-	-	-	-
MB-2845	a	NONE	11.9945	0	-	-	-	-	-	-	-	-	0	-	-	-	-	-	-	-	-	-	-	-	-	-	-	-	-	-	-	-	-	-	-	-	-	-	-	-	-	-	-	-	-	-	-	-	-
MB-2846	d-d.s.	NONE	12.2957	1	-	-	-	-	-	-	-	-	0	-	-	-	-	-	-	-	-	-	-	-	-	-	-	-	-	-	-	-	-	-	-	-	-	-	-	-	-	-	-	-	-	-	-	-	-
MB-2896	a	NONE	13.2676	0	-	-	-	-	-	-	-	-	0	-	-	-	-	-	-	-	-	-	-	-	-	-	-	-	-	-	-	-	-	-	-	-	-	-	-	-	-	-	-	-	-	-	-	-	-
MB-2919	a	NONE	12.0137	0	-	-	-	-	-	-	-	-	0	-	-	-	-	-	-	-	-	-	-	-	-	-	-	-	-	-	-	-	-	-	-	-	-	-	-	-	-	-	-	-	-	-	-	-	-
MB-2927	a	NONE	12.9774	0	-	-	-	-	-	-	-	-	0	-	-	-	-	-	-	-	-	-	-	-	-	-	-	-	-	-	-	-	-	-	-	-	-	-	-	-	-	-	-	-	-	-	-	-	-
MB-2931	a	NONE	13.2786	0	-	-	-	-	-	-	-	-	0	-	-	-	-	-	-	-	-	-	-	-	-	-	-	-	-	-	-	-	-	-	-	-	-	-	-	-	-	-	-	-	-	-	-	-	-
MB-2933	d-o.c.	NONE	13.3005	1	-	-	-	-	-	-	-	-	0	-	-	-	-	-	-	-	-	-	-	-	-	-	-	-	-	-	-	-	-	-	-	-	-	-	-	-	-	-	-	-	-	-	-	-	-
MB-2977	d-o.c.	NONE	9.08419	1	-	-	-	-	-	-	-	-	0	-	-	-	-	-	-	-	-	-	-	-	-	-	-	-	-	-	-	-	-	-	-	-	-	-	-	-	-	-	-	-	-	-	-	-	-
MB-2990	a	NONE	12.1177	0	-	-	-	-	-	-	-	-	0	-	-	-	-	-	-	-	-	-	-	-	-	-	-	-	-	-	-	-	-	-	-	-	-	-	-	-	-	-	-	-	-	-	-	-	-
MB-3007	d-d.s.	NONE	9.43737	1	-	-	-	-	-	-	-	-	1	-	-	-	-	-	-	-	-	-	-	-	-	-	-	-	-	-	-	-	-	-	-	-	-	-	-	-	-	-	-	-	-	-	-	-	-
MB-3064	a	NONE	12.9802	0	-	-	-	-	-	-	-	-	0	-	-	-	-	-	-	-	-	-	-	-	-	-	-	-	-	-	-	-	-	-	-	-	-	-	-	-	-	-	-	-	-	-	-	-	-
MB-3088	a	NONE	12.6845	0	-	-	-	-	-	-	-	-	0	-	-	-	-	-	-	-	-	-	-	-	-	-	-	-	-	-	-	-	-	-	-	-	-	-	-	-	-	-	-	-	-	-	-	-	-
MB-3121	d-o.c.	NONE	10.7871	1	-	-	-	-	-	-	-	-	1	-	-	-	-	-	-	-	-	-	-	-	-	-	-	-	-	-	-	-	-	-	-	-	-	-	-	-	-	-	-	-	-	-	-	-	-
MB-3171	a	NONE	10.6804	0	-	-	-	-	-	-	-	-	0	-	-	-	-	-	-	-	-	-	-	-	-	-	-	-	-	-	-	-	-	-	-	-	-	-	-	-	-	-	-	-	-	-	-	-	-
MB-3222	d-o.c.	NONE	1.96578	1	-	-	-	-	-	-	-	-	0	-	-	-	-	-	-	-	-	-	-	-	-	-	-	-	-	-	-	-	-	-	-	-	-	-	-	-	-	-	-	-	-	-	-	-	-
MB-3252	d-o.c.	NONE	8.18891	1	-	-	-	-	-	-	-	-	1	-	-	-	-	-	-	-	-	-	-	-	-	-	-	-	-	-	-	-	-	-	-	-	-	-	-	-	-	-	-	-	-	-	-	-	-
MB-3298	a	NONE	11.321	0	-	-	-	-	-	-	-	-	1	-	-	-	-	-	-	-	-	-	-	-	-	-	-	-	-	-	-	-	-	-	-	-	-	-	-	-	-	-	-	-	-	-	-	-	-
MB-3300	a	NONE	10.412	0	-	-	-	-	-	-	-	-	0	-	-	-	-	-	-	-	-	-	-	-	-	-	-	-	-	-	-	-	-	-	-	-	-	-	-	-	-	-	-	-	-	-	-	-	-
MB-3351	a	NONE	12.0192	0	-	-	-	-	-	-	-	-	1	-	-	-	-	-	-	-	-	-	-	-	-	-	-	-	-	-	-	-	-	-	-	-	-	-	-	-	-	-	-	-	-	-	-	-	-
MB-3378	d-o.c.	NONE	7.1896	1	-	-	-	-	-	-	-	-	0	-	-	-	-	-	-	-	-	-	-	-	-	-	-	-	-	-	-	-	-	-	-	-	-	-	-	-	-	-	-	-	-	-	-	-	-
MB-3459	a	NONE	10.1739	0	-	-	-	-	-	-	-	-	0	-	-	-	-	-	-	-	-	-	-	-	-	-	-	-	-	-	-	-	-	-	-	-	-	-	-	-	-	-	-	-	-	-	-	-	-
MB-3476	a	NONE	9.5989	0	-	-	-	-	-	-	-	-	0	-	-	-	-	-	-	-	-	-	-	-	-	-	-	-	-	-	-	-	-	-	-	-	-	-	-	-	-	-	-	-	-	-	-	-	-
MB-3490	d-d.s.	NONE	8.41068	1	-	-	-	-	-	-	-	-	0	-	-	-	-	-	-	-	-	-	-	-	-	-	-	-	-	-	-	-	-	-	-	-	-	-	-	-	-	-	-	-	-	-	-	-	-
MB-3500	a	NONE	10.6721	0	-	-	-	-	-	-	-	-	0	-	-	-	-	-	-	-	-	-	-	-	-	-	-	-	-	-	-	-	-	-	-	-	-	-	-	-	-	-	-	-	-	-	-	-	-
MB-3528	a	NONE	9.33607	0	-	-	-	-	-	-	-	-	0	-	-	-	-	-	-	-	-	-	-	-	-	-	-	-	-	-	-	-	-	-	-	-	-	-	-	-	-	-	-	-	-	-	-	-	-
MB-3547	d-o.c.	NONE	2.71047	1	-	-	-	-	-	-	-	-	0	-	-	-	-	-	-	-	-	-	-	-	-	-	-	-	-	-	-	-	-	-	-	-	-	-	-	-	-	-	-	-	-	-	-	-	-
MB-3582	a	NONE	9.33881	0	-	-	-	-	-	-	-	-	0	-	-	-	-	-	-	-	-	-	-	-	-	-	-	-	-	-	-	-	-	-	-	-	-	-	-	-	-	-	-	-	-	-	-	-	-
MB-3711	a	NONE	9.00479	0	-	-	-	-	-	-	-	-	0	-	-	-	-	-	-	-	-	-	-	-	-	-	-	-	-	-	-	-	-	-	-	-	-	-	-	-	-	-	-	-	-	-	-	-	-
MB-3797	a	NONE	9.19644	0	-	-	-	-	-	-	-	-	0	-	-	-	-	-	-	-	-	-	-	-	-	-	-	-	-	-	-	-	-	-	-	-	-	-	-	-	-	-	-	-	-	-	-	-	-
MB-3823	a	NONE	10.3847	0	-	-	-	-	-	-	-	-	0	-	-	-	-	-	-	-	-	-	-	-	-	-	-	-	-	-	-	-	-	-	-	-	-	-	-	-	-	-	-	-	-	-	-	-	-
MB-4010	d-o.c.	NONE	0.960986	1	-	-	-	-	-	-	-	-	1	-	-	-	-	-	-	-	-	-	-	-	-	-	-	-	-	-	-	-	-	-	-	-	-	-	-	-	-	-	-	-	-	-	-	-	-
MB-4015	d-d.s.	NONE	0.928131	1	-	-	-	-	-	-	-	-	1	-	-	-	-	-	-	-	-	-	-	-	-	-	-	-	-	-	-	-	-	-	-	-	-	-	-	-	-	-	-	-	-	-	-	-	-
MB-4046	d	NONE	24.4791	1	-	-	-	-	-	-	-	-	1	-	-	-	-	-	-	-	-	-	-	-	-	-	-	-	-	-	-	-	-	-	-	-	-	-	-	-	-	-	-	-	-	-	-	-	-
MB-4091	d	NONE	23.1102	1	-	-	-	-	-	-	-	-	1	-	-	-	-	-	-	-	-	-	-	-	-	-	-	-	-	-	-	-	-	-	-	-	-	-	-	-	-	-	-	-	-	-	-	-	-
MB-4098	a	NONE	14.486	0	-	-	-	-	-	-	-	-	1	-	-	-	-	-	-	-	-	-	-	-	-	-	-	-	-	-	-	-	-	-	-	-	-	-	-	-	-	-	-	-	-	-	-	-	-
MB-4120	d-o.c.	NONE	17.8316	1	-	-	-	-	-	-	-	-	1	-	-	-	-	-	-	-	-	-	-	-	-	-	-	-	-	-	-	-	-	-	-	-	-	-	-	-	-	-	-	-	-	-	-	-	-
MB-4139	d-o.c.	NONE	13.5852	1	-	-	-	-	-	-	-	-	0	-	-	-	-	-	-	-	-	-	-	-	-	-	-	-	-	-	-	-	-	-	-	-	-	-	-	-	-	-	-	-	-	-	-	-	-
MB-4171	d-d.s.	NONE	15.1704	1	-	-	-	-	-	-	-	-	1	-	-	-	-	-	-	-	-	-	-	-	-	-	-	-	-	-	-	-	-	-	-	-	-	-	-	-	-	-	-	-	-	-	-	-	-
MB-4212	a	NONE	25.2375	0	-	-	-	-	-	-	-	-	0	-	-	-	-	-	-	-	-	-	-	-	-	-	-	-	-	-	-	-	-	-	-	-	-	-	-	-	-	-	-	-	-	-	-	-	-
MB-4222	d-d.s.	NONE	4.53662	1	-	-	-	-	-	-	-	-	1	-	-	-	-	-	-	-	-	-	-	-	-	-	-	-	-	-	-	-	-	-	-	-	-	-	-	-	-	-	-	-	-	-	-	-	-
MB-4234	d	NONE	20.8241	1	-	-	-	-	-	-	-	-	1	-	-	-	-	-	-	-	-	-	-	-	-	-	-	-	-	-	-	-	-	-	-	-	-	-	-	-	-	-	-	-	-	-	-	-	-
MB-4235	a	NONE	25.1691	0	-	-	-	-	-	-	-	-	0	-	-	-	-	-	-	-	-	-	-	-	-	-	-	-	-	-	-	-	-	-	-	-	-	-	-	-	-	-	-	-	-	-	-	-	-
MB-4266	d-d.s.	NONE	2.78439	1	-	-	-	-	-	-	-	-	0	-	-	-	-	-	-	-	-	-	-	-	-	-	-	-	-	-	-	-	-	-	-	-	-	-	-	-	-	-	-	-	-	-	-	-	-
MB-4278	d-o.c.	NONE	20.0575	1	-	-	-	-	-	-	-	-	0	-	-	-	-	-	-	-	-	-	-	-	-	-	-	-	-	-	-	-	-	-	-	-	-	-	-	-	-	-	-	-	-	-	-	-	-
MB-4306	d-o.c.	NONE	19.2772	1	-	-	-	-	-	-	-	-	0	-	-	-	-	-	-	-	-	-	-	-	-	-	-	-	-	-	-	-	-	-	-	-	-	-	-	-	-	-	-	-	-	-	-	-	-
MB-4333	d-o.c.	NONE	17.0815	1	-	-	-	-	-	-	-	-	0	-	-	-	-	-	-	-	-	-	-	-	-	-	-	-	-	-	-	-	-	-	-	-	-	-	-	-	-	-	-	-	-	-	-	-	-
MB-4343	d-o.c.	NONE	16.3121	1	-	-	-	-	-	-	-	-	1	-	-	-	-	-	-	-	-	-	-	-	-	-	-	-	-	-	-	-	-	-	-	-	-	-	-	-	-	-	-	-	-	-	-	-	-
MB-4375	a	NONE	23.9151	0	-	-	-	-	-	-	-	-	1	-	-	-	-	-	-	-	-	-	-	-	-	-	-	-	-	-	-	-	-	-	-	-	-	-	-	-	-	-	-	-	-	-	-	-	-
MB-4408	d-o.c.	NONE	16.9665	1	-	-	-	-	-	-	-	-	1	-	-	-	-	-	-	-	-	-	-	-	-	-	-	-	-	-	-	-	-	-	-	-	-	-	-	-	-	-	-	-	-	-	-	-	-
MB-4417	d-o.c.	NONE	1.37166	1	-	-	-	-	-	-	-	-	1	-	-	-	-	-	-	-	-	-	-	-	-	-	-	-	-	-	-	-	-	-	-	-	-	-	-	-	-	-	-	-	-	-	-	-	-
MB-4442	a	NONE	23.4223	0	-	-	-	-	-	-	-	-	0	-	-	-	-	-	-	-	-	-	-	-	-	-	-	-	-	-	-	-	-	-	-	-	-	-	-	-	-	-	-	-	-	-	-	-	-
MB-4630	d-o.c.	NONE	7.87132	1	-	-	-	-	-	-	-	-	1	-	-	-	-	-	-	-	-	-	-	-	-	-	-	-	-	-	-	-	-	-	-	-	-	-	-	-	-	-	-	-	-	-	-	-	-
MB-4643	d-d.s.	NONE	3.40589	1	-	-	-	-	-	-	-	-	1	-	-	-	-	-	-	-	-	-	-	-	-	-	-	-	-	-	-	-	-	-	-	-	-	-	-	-	-	-	-	-	-	-	-	-	-
MB-4648	d-o.c.	NONE	13.8426	1	-	-	-	-	-	-	-	-	1	-	-	-	-	-	-	-	-	-	-	-	-	-	-	-	-	-	-	-	-	-	-	-	-	-	-	-	-	-	-	-	-	-	-	-	-
MB-4653	d-d.s.	NONE	3.95346	1	-	-	-	-	-	-	-	-	1	-	-	-	-	-	-	-	-	-	-	-	-	-	-	-	-	-	-	-	-	-	-	-	-	-	-	-	-	-	-	-	-	-	-	-	-
MB-4661	a	NONE	19.2389	0	-	-	-	-	-	-	-	-	1	-	-	-	-	-	-	-	-	-	-	-	-	-	-	-	-	-	-	-	-	-	-	-	-	-	-	-	-	-	-	-	-	-	-	-	-
MB-4665	a	NONE	19.4661	0	-	-	-	-	-	-	-	-	0	-	-	-	-	-	-	-	-	-	-	-	-	-	-	-	-	-	-	-	-	-	-	-	-	-	-	-	-	-	-	-	-	-	-	-	-
MB-4670	d-d.s.	NONE	5.56879	1	-	-	-	-	-	-	-	-	1	-	-	-	-	-	-	-	-	-	-	-	-	-	-	-	-	-	-	-	-	-	-	-	-	-	-	-	-	-	-	-	-	-	-	-	-
MB-4672	d-o.c.	NONE	18.1465	1	-	-	-	-	-	-	-	-	1	-	-	-	-	-	-	-	-	-	-	-	-	-	-	-	-	-	-	-	-	-	-	-	-	-	-	-	-	-	-	-	-	-	-	-	-
MB-4679	a	NONE	19.2991	0	-	-	-	-	-	-	-	-	0	-	-	-	-	-	-	-	-	-	-	-	-	-	-	-	-	-	-	-	-	-	-	-	-	-	-	-	-	-	-	-	-	-	-	-	-
MB-4681	a	NONE	20.3723	0	-	-	-	-	-	-	-	-	0	-	-	-	-	-	-	-	-	-	-	-	-	-	-	-	-	-	-	-	-	-	-	-	-	-	-	-	-	-	-	-	-	-	-	-	-
MB-4682	d-d.s.	NONE	11.4606	1	-	-	-	-	-	-	-	-	0	-	-	-	-	-	-	-	-	-	-	-	-	-	-	-	-	-	-	-	-	-	-	-	-	-	-	-	-	-	-	-	-	-	-	-	-
MB-4691	a	NONE	10.872	0	-	-	-	-	-	-	-	-	0	-	-	-	-	-	-	-	-	-	-	-	-	-	-	-	-	-	-	-	-	-	-	-	-	-	-	-	-	-	-	-	-	-	-	-	-
MB-4692	d-o.c.	NONE	8.8104	1	-	-	-	-	-	-	-	-	1	-	-	-	-	-	-	-	-	-	-	-	-	-	-	-	-	-	-	-	-	-	-	-	-	-	-	-	-	-	-	-	-	-	-	-	-
MB-4696	a	NONE	19.1157	0	-	-	-	-	-	-	-	-	0	-	-	-	-	-	-	-	-	-	-	-	-	-	-	-	-	-	-	-	-	-	-	-	-	-	-	-	-	-	-	-	-	-	-	-	-
MB-4697	d-o.c.	NONE	9.69199	1	-	-	-	-	-	-	-	-	0	-	-	-	-	-	-	-	-	-	-	-	-	-	-	-	-	-	-	-	-	-	-	-	-	-	-	-	-	-	-	-	-	-	-	-	-
MB-4704	d-d.s.	NONE	5.25667	1	-	-	-	-	-	-	-	-	1	-	-	-	-	-	-	-	-	-	-	-	-	-	-	-	-	-	-	-	-	-	-	-	-	-	-	-	-	-	-	-	-	-	-	-	-
MB-4705	d-o.c.	NONE	17.5031	1	-	-	-	-	-	-	-	-	0	-	-	-	-	-	-	-	-	-	-	-	-	-	-	-	-	-	-	-	-	-	-	-	-	-	-	-	-	-	-	-	-	-	-	-	-
MB-4708	d	NONE	18.7187	1	-	-	-	-	-	-	-	-	1	-	-	-	-	-	-	-	-	-	-	-	-	-	-	-	-	-	-	-	-	-	-	-	-	-	-	-	-	-	-	-	-	-	-	-	-
MB-4712	a	NONE	18.7817	0	-	-	-	-	-	-	-	-	0	-	-	-	-	-	-	-	-	-	-	-	-	-	-	-	-	-	-	-	-	-	-	-	-	-	-	-	-	-	-	-	-	-	-	-	-
MB-4717	d-d.s.	NONE	3.52361	1	-	-	-	-	-	-	-	-	1	-	-	-	-	-	-	-	-	-	-	-	-	-	-	-	-	-	-	-	-	-	-	-	-	-	-	-	-	-	-	-	-	-	-	-	-
MB-4722	a	NONE	7.07187	0	-	-	-	-	-	-	-	-	0	-	-	-	-	-	-	-	-	-	-	-	-	-	-	-	-	-	-	-	-	-	-	-	-	-	-	-	-	-	-	-	-	-	-	-	-
MB-4730	d-o.c.	NONE	10.7844	1	-	-	-	-	-	-	-	-	1	-	-	-	-	-	-	-	-	-	-	-	-	-	-	-	-	-	-	-	-	-	-	-	-	-	-	-	-	-	-	-	-	-	-	-	-
MB-4735	a	NONE	19.0938	0	-	-	-	-	-	-	-	-	1	-	-	-	-	-	-	-	-	-	-	-	-	-	-	-	-	-	-	-	-	-	-	-	-	-	-	-	-	-	-	-	-	-	-	-	-
MB-4738	a	NONE	14.4613	0	-	-	-	-	-	-	-	-	0	-	-	-	-	-	-	-	-	-	-	-	-	-	-	-	-	-	-	-	-	-	-	-	-	-	-	-	-	-	-	-	-	-	-	-	-
MB-4743	a	NONE	18.9049	0	-	-	-	-	-	-	-	-	0	-	-	-	-	-	-	-	-	-	-	-	-	-	-	-	-	-	-	-	-	-	-	-	-	-	-	-	-	-	-	-	-	-	-	-	-
MB-4749	d-o.c.	NONE	4.22724	1	-	-	-	-	-	-	-	-	1	-	-	-	-	-	-	-	-	-	-	-	-	-	-	-	-	-	-	-	-	-	-	-	-	-	-	-	-	-	-	-	-	-	-	-	-
MB-4770	d-o.c.	NONE	12.4901	1	-	-	-	-	-	-	-	-	1	-	-	-	-	-	-	-	-	-	-	-	-	-	-	-	-	-	-	-	-	-	-	-	-	-	-	-	-	-	-	-	-	-	-	-	-
MB-4778	d	NONE	16.9309	1	-	-	-	-	-	-	-	-	0	-	-	-	-	-	-	-	-	-	-	-	-	-	-	-	-	-	-	-	-	-	-	-	-	-	-	-	-	-	-	-	-	-	-	-	-
MB-4782	a	NONE	18.8611	0	-	-	-	-	-	-	-	-	0	-	-	-	-	-	-	-	-	-	-	-	-	-	-	-	-	-	-	-	-	-	-	-	-	-	-	-	-	-	-	-	-	-	-	-	-
MB-4787	d-o.c.	NONE	6.65845	1	-	-	-	-	-	-	-	-	1	-	-	-	-	-	-	-	-	-	-	-	-	-	-	-	-	-	-	-	-	-	-	-	-	-	-	-	-	-	-	-	-	-	-	-	-
MB-4790	d-d.s.	NONE	5.72211	1	-	-	-	-	-	-	-	-	1	-	-	-	-	-	-	-	-	-	-	-	-	-	-	-	-	-	-	-	-	-	-	-	-	-	-	-	-	-	-	-	-	-	-	-	-
MB-4791	d-o.c.	NONE	14.2779	1	-	-	-	-	-	-	-	-	0	-	-	-	-	-	-	-	-	-	-	-	-	-	-	-	-	-	-	-	-	-	-	-	-	-	-	-	-	-	-	-	-	-	-	-	-
MB-4796	a	NONE	10.5352	0	-	-	-	-	-	-	-	-	0	-	-	-	-	-	-	-	-	-	-	-	-	-	-	-	-	-	-	-	-	-	-	-	-	-	-	-	-	-	-	-	-	-	-	-	-
MB-4800	d-d.s.	NONE	9.11157	1	-	-	-	-	-	-	-	-	1	-	-	-	-	-	-	-	-	-	-	-	-	-	-	-	-	-	-	-	-	-	-	-	-	-	-	-	-	-	-	-	-	-	-	-	-
MB-4802	d-d.s.	NONE	3.60575	1	-	-	-	-	-	-	-	-	1	-	-	-	-	-	-	-	-	-	-	-	-	-	-	-	-	-	-	-	-	-	-	-	-	-	-	-	-	-	-	-	-	-	-	-	-
MB-4809	a	NONE	16.3121	0	-	-	-	-	-	-	-	-	1	-	-	-	-	-	-	-	-	-	-	-	-	-	-	-	-	-	-	-	-	-	-	-	-	-	-	-	-	-	-	-	-	-	-	-	-
MB-4814	d-d.s.	NONE	6.03422	1	-	-	-	-	-	-	-	-	0	-	-	-	-	-	-	-	-	-	-	-	-	-	-	-	-	-	-	-	-	-	-	-	-	-	-	-	-	-	-	-	-	-	-	-	-
MB-4822	d-d.s.	NONE	7.52635	1	-	-	-	-	-	-	-	-	1	-	-	-	-	-	-	-	-	-	-	-	-	-	-	-	-	-	-	-	-	-	-	-	-	-	-	-	-	-	-	-	-	-	-	-	-
MB-4823	a	NONE	7.05544	0	-	-	-	-	-	-	-	-	0	-	-	-	-	-	-	-	-	-	-	-	-	-	-	-	-	-	-	-	-	-	-	-	-	-	-	-	-	-	-	-	-	-	-	-	-
MB-4825	a	NONE	15.6003	0	-	-	-	-	-	-	-	-	1	-	-	-	-	-	-	-	-	-	-	-	-	-	-	-	-	-	-	-	-	-	-	-	-	-	-	-	-	-	-	-	-	-	-	-	-
MB-4839	a	NONE	19.1376	0	-	-	-	-	-	-	-	-	0	-	-	-	-	-	-	-	-	-	-	-	-	-	-	-	-	-	-	-	-	-	-	-	-	-	-	-	-	-	-	-	-	-	-	-	-
MB-4853	a	NONE	20.1259	0	-	-	-	-	-	-	-	-	0	-	-	-	-	-	-	-	-	-	-	-	-	-	-	-	-	-	-	-	-	-	-	-	-	-	-	-	-	-	-	-	-	-	-	-	-
MB-4858	d-o.c.	NONE	10.6229	1	-	-	-	-	-	-	-	-	1	-	-	-	-	-	-	-	-	-	-	-	-	-	-	-	-	-	-	-	-	-	-	-	-	-	-	-	-	-	-	-	-	-	-	-	-
MB-4865	a	NONE	17.2895	0	-	-	-	-	-	-	-	-	0	-	-	-	-	-	-	-	-	-	-	-	-	-	-	-	-	-	-	-	-	-	-	-	-	-	-	-	-	-	-	-	-	-	-	-	-
MB-4866	a	NONE	17.5332	0	-	-	-	-	-	-	-	-	0	-	-	-	-	-	-	-	-	-	-	-	-	-	-	-	-	-	-	-	-	-	-	-	-	-	-	-	-	-	-	-	-	-	-	-	-
MB-4867	a	NONE	17.1417	0	-	-	-	-	-	-	-	-	1	-	-	-	-	-	-	-	-	-	-	-	-	-	-	-	-	-	-	-	-	-	-	-	-	-	-	-	-	-	-	-	-	-	-	-	-
MB-4871	d-d.s.	NONE	3.26899	1	-	-	-	-	-	-	-	-	1	-	-	-	-	-	-	-	-	-	-	-	-	-	-	-	-	-	-	-	-	-	-	-	-	-	-	-	-	-	-	-	-	-	-	-	-
MB-4878	d-d.s.	NONE	1.84531	1	-	-	-	-	-	-	-	-	1	-	-	-	-	-	-	-	-	-	-	-	-	-	-	-	-	-	-	-	-	-	-	-	-	-	-	-	-	-	-	-	-	-	-	-	-
MB-4880	a	NONE	17.3279	0	-	-	-	-	-	-	-	-	0	-	-	-	-	-	-	-	-	-	-	-	-	-	-	-	-	-	-	-	-	-	-	-	-	-	-	-	-	-	-	-	-	-	-	-	-
MB-4882	a	NONE	16.6543	0	-	-	-	-	-	-	-	-	1	-	-	-	-	-	-	-	-	-	-	-	-	-	-	-	-	-	-	-	-	-	-	-	-	-	-	-	-	-	-	-	-	-	-	-	-
MB-4894	a	NONE	17.1636	0	-	-	-	-	-	-	-	-	0	-	-	-	-	-	-	-	-	-	-	-	-	-	-	-	-	-	-	-	-	-	-	-	-	-	-	-	-	-	-	-	-	-	-	-	-
MB-4896	d-d.s.	NONE	5.32786	1	-	-	-	-	-	-	-	-	0	-	-	-	-	-	-	-	-	-	-	-	-	-	-	-	-	-	-	-	-	-	-	-	-	-	-	-	-	-	-	-	-	-	-	-	-
MB-4897	a	NONE	16.2163	0	-	-	-	-	-	-	-	-	0	-	-	-	-	-	-	-	-	-	-	-	-	-	-	-	-	-	-	-	-	-	-	-	-	-	-	-	-	-	-	-	-	-	-	-	-
MB-4933	a	NONE	16.3751	0	-	-	-	-	-	-	-	-	0	-	-	-	-	-	-	-	-	-	-	-	-	-	-	-	-	-	-	-	-	-	-	-	-	-	-	-	-	-	-	-	-	-	-	-	-
MB-4937	d-d.s.	NONE	6.3436	1	-	-	-	-	-	-	-	-	0	-	-	-	-	-	-	-	-	-	-	-	-	-	-	-	-	-	-	-	-	-	-	-	-	-	-	-	-	-	-	-	-	-	-	-	-
MB-4949	a	NONE	15.896	0	-	-	-	-	-	-	-	-	0	-	-	-	-	-	-	-	-	-	-	-	-	-	-	-	-	-	-	-	-	-	-	-	-	-	-	-	-	-	-	-	-	-	-	-	-
MB-4970	d-d.s.	NONE	7.29363	1	-	-	-	-	-	-	-	-	1	-	-	-	-	-	-	-	-	-	-	-	-	-	-	-	-	-	-	-	-	-	-	-	-	-	-	-	-	-	-	-	-	-	-	-	-
MB-4987	a	NONE	15.3402	0	-	-	-	-	-	-	-	-	0	-	-	-	-	-	-	-	-	-	-	-	-	-	-	-	-	-	-	-	-	-	-	-	-	-	-	-	-	-	-	-	-	-	-	-	-
MB-4992	a	NONE	13.5825	0	-	-	-	-	-	-	-	-	1	-	-	-	-	-	-	-	-	-	-	-	-	-	-	-	-	-	-	-	-	-	-	-	-	-	-	-	-	-	-	-	-	-	-	-	-
MB-5035	a	NONE	8.69541	0	-	-	-	-	-	-	-	-	0	-	-	-	-	-	-	-	-	-	-	-	-	-	-	-	-	-	-	-	-	-	-	-	-	-	-	-	-	-	-	-	-	-	-	-	-
MB-5049	a	NONE	16.2081	0	-	-	-	-	-	-	-	-	0	-	-	-	-	-	-	-	-	-	-	-	-	-	-	-	-	-	-	-	-	-	-	-	-	-	-	-	-	-	-	-	-	-	-	-	-
MB-5053	d-o.c.	NONE	12.3696	1	-	-	-	-	-	-	-	-	0	-	-	-	-	-	-	-	-	-	-	-	-	-	-	-	-	-	-	-	-	-	-	-	-	-	-	-	-	-	-	-	-	-	-	-	-
MB-5054	a	NONE	15.4168	0	-	-	-	-	-	-	-	-	0	-	-	-	-	-	-	-	-	-	-	-	-	-	-	-	-	-	-	-	-	-	-	-	-	-	-	-	-	-	-	-	-	-	-	-	-
MB-5057	d-d.s.	NONE	4.62697	1	-	-	-	-	-	-	-	-	0	-	-	-	-	-	-	-	-	-	-	-	-	-	-	-	-	-	-	-	-	-	-	-	-	-	-	-	-	-	-	-	-	-	-	-	-
MB-5059	a	NONE	0.0574949	0	-	-	-	-	-	-	-	-	0	-	-	-	-	-	-	-	-	-	-	-	-	-	-	-	-	-	-	-	-	-	-	-	-	-	-	-	-	-	-	-	-	-	-	-	-
MB-5064	a	NONE	7.5154	0	-	-	-	-	-	-	-	-	0	-	-	-	-	-	-	-	-	-	-	-	-	-	-	-	-	-	-	-	-	-	-	-	-	-	-	-	-	-	-	-	-	-	-	-	-
MB-5065	a	NONE	15.1786	0	-	-	-	-	-	-	-	-	0	-	-	-	-	-	-	-	-	-	-	-	-	-	-	-	-	-	-	-	-	-	-	-	-	-	-	-	-	-	-	-	-	-	-	-	-
MB-5081	d-d.s.	NONE	4.76386	1	-	-	-	-	-	-	-	-	1	-	-	-	-	-	-	-	-	-	-	-	-	-	-	-	-	-	-	-	-	-	-	-	-	-	-	-	-	-	-	-	-	-	-	-	-
MB-5084	a	NONE	16.2519	0	-	-	-	-	-	-	-	-	0	-	-	-	-	-	-	-	-	-	-	-	-	-	-	-	-	-	-	-	-	-	-	-	-	-	-	-	-	-	-	-	-	-	-	-	-
MB-5086	d-o.c.	NONE	6.91855	1	-	-	-	-	-	-	-	-	1	-	-	-	-	-	-	-	-	-	-	-	-	-	-	-	-	-	-	-	-	-	-	-	-	-	-	-	-	-	-	-	-	-	-	-	-
MB-5098	d	NONE	15.3101	1	-	-	-	-	-	-	-	-	1	-	-	-	-	-	-	-	-	-	-	-	-	-	-	-	-	-	-	-	-	-	-	-	-	-	-	-	-	-	-	-	-	-	-	-	-
MB-5104	d-d.s.	NONE	10.0616	1	-	-	-	-	-	-	-	-	1	-	-	-	-	-	-	-	-	-	-	-	-	-	-	-	-	-	-	-	-	-	-	-	-	-	-	-	-	-	-	-	-	-	-	-	-
MB-5119	a	NONE	4.90897	0	-	-	-	-	-	-	-	-	0	-	-	-	-	-	-	-	-	-	-	-	-	-	-	-	-	-	-	-	-	-	-	-	-	-	-	-	-	-	-	-	-	-	-	-	-
MB-5150	d-d.s.	NONE	9.10335	1	-	-	-	-	-	-	-	-	0	-	-	-	-	-	-	-	-	-	-	-	-	-	-	-	-	-	-	-	-	-	-	-	-	-	-	-	-	-	-	-	-	-	-	-	-
MB-5154	a	NONE	14.0315	0	-	-	-	-	-	-	-	-	0	-	-	-	-	-	-	-	-	-	-	-	-	-	-	-	-	-	-	-	-	-	-	-	-	-	-	-	-	-	-	-	-	-	-	-	-
MB-5162	a	NONE	13.4976	0	-	-	-	-	-	-	-	-	1	-	-	-	-	-	-	-	-	-	-	-	-	-	-	-	-	-	-	-	-	-	-	-	-	-	-	-	-	-	-	-	-	-	-	-	-
MB-5169	d-d.s.	NONE	4.26831	1	-	-	-	-	-	-	-	-	1	-	-	-	-	-	-	-	-	-	-	-	-	-	-	-	-	-	-	-	-	-	-	-	-	-	-	-	-	-	-	-	-	-	-	-	-
MB-5174	d-o.c.	NONE	12.4189	1	-	-	-	-	-	-	-	-	1	-	-	-	-	-	-	-	-	-	-	-	-	-	-	-	-	-	-	-	-	-	-	-	-	-	-	-	-	-	-	-	-	-	-	-	-
MB-5184	d-o.c.	NONE	7.33744	1	-	-	-	-	-	-	-	-	1	-	-	-	-	-	-	-	-	-	-	-	-	-	-	-	-	-	-	-	-	-	-	-	-	-	-	-	-	-	-	-	-	-	-	-	-
MB-5196	d-d.s.	NONE	7.72348	1	-	-	-	-	-	-	-	-	1	-	-	-	-	-	-	-	-	-	-	-	-	-	-	-	-	-	-	-	-	-	-	-	-	-	-	-	-	-	-	-	-	-	-	-	-
MB-5206	a	NONE	14.9295	0	-	-	-	-	-	-	-	-	0	-	-	-	-	-	-	-	-	-	-	-	-	-	-	-	-	-	-	-	-	-	-	-	-	-	-	-	-	-	-	-	-	-	-	-	-
MB-5208	a	NONE	12.4764	0	-	-	-	-	-	-	-	-	0	-	-	-	-	-	-	-	-	-	-	-	-	-	-	-	-	-	-	-	-	-	-	-	-	-	-	-	-	-	-	-	-	-	-	-	-
MB-5221	d-o.c.	NONE	10.7844	1	-	-	-	-	-	-	-	-	1	-	-	-	-	-	-	-	-	-	-	-	-	-	-	-	-	-	-	-	-	-	-	-	-	-	-	-	-	-	-	-	-	-	-	-	-
MB-5239	a	NONE	14.1191	0	-	-	-	-	-	-	-	-	1	-	-	-	-	-	-	-	-	-	-	-	-	-	-	-	-	-	-	-	-	-	-	-	-	-	-	-	-	-	-	-	-	-	-	-	-
MB-5275	d-o.c.	NONE	6.23956	1	-	-	-	-	-	-	-	-	0	-	-	-	-	-	-	-	-	-	-	-	-	-	-	-	-	-	-	-	-	-	-	-	-	-	-	-	-	-	-	-	-	-	-	-	-
MB-5277	a	NONE	16.1752	0	-	-	-	-	-	-	-	-	0	-	-	-	-	-	-	-	-	-	-	-	-	-	-	-	-	-	-	-	-	-	-	-	-	-	-	-	-	-	-	-	-	-	-	-	-
MB-5278	d-d.s.	NONE	8.21081	1	-	-	-	-	-	-	-	-	1	-	-	-	-	-	-	-	-	-	-	-	-	-	-	-	-	-	-	-	-	-	-	-	-	-	-	-	-	-	-	-	-	-	-	-	-
MB-5279	d-o.c.	NONE	5.64819	1	-	-	-	-	-	-	-	-	0	-	-	-	-	-	-	-	-	-	-	-	-	-	-	-	-	-	-	-	-	-	-	-	-	-	-	-	-	-	-	-	-	-	-	-	-
MB-5280	d-d.s.	NONE	6.39562	1	-	-	-	-	-	-	-	-	0	-	-	-	-	-	-	-	-	-	-	-	-	-	-	-	-	-	-	-	-	-	-	-	-	-	-	-	-	-	-	-	-	-	-	-	-
MB-5290	d-o.c.	NONE	3.03354	1	-	-	-	-	-	-	-	-	1	-	-	-	-	-	-	-	-	-	-	-	-	-	-	-	-	-	-	-	-	-	-	-	-	-	-	-	-	-	-	-	-	-	-	-	-
MB-5292	d-d.s.	NONE	3.9781	1	-	-	-	-	-	-	-	-	1	-	-	-	-	-	-	-	-	-	-	-	-	-	-	-	-	-	-	-	-	-	-	-	-	-	-	-	-	-	-	-	-	-	-	-	-
MB-5306	a	NONE	13.1198	0	-	-	-	-	-	-	-	-	0	-	-	-	-	-	-	-	-	-	-	-	-	-	-	-	-	-	-	-	-	-	-	-	-	-	-	-	-	-	-	-	-	-	-	-	-
MB-5323	a	NONE	12.9555	0	-	-	-	-	-	-	-	-	0	-	-	-	-	-	-	-	-	-	-	-	-	-	-	-	-	-	-	-	-	-	-	-	-	-	-	-	-	-	-	-	-	-	-	-	-
MB-5324	a	NONE	13.8234	0	-	-	-	-	-	-	-	-	1	-	-	-	-	-	-	-	-	-	-	-	-	-	-	-	-	-	-	-	-	-	-	-	-	-	-	-	-	-	-	-	-	-	-	-	-
MB-5331	d-d.s.	NONE	10.1958	1	-	-	-	-	-	-	-	-	1	-	-	-	-	-	-	-	-	-	-	-	-	-	-	-	-	-	-	-	-	-	-	-	-	-	-	-	-	-	-	-	-	-	-	-	-
MB-5335	d-d.s.	NONE	2.07255	1	-	-	-	-	-	-	-	-	1	-	-	-	-	-	-	-	-	-	-	-	-	-	-	-	-	-	-	-	-	-	-	-	-	-	-	-	-	-	-	-	-	-	-	-	-
MB-5349	a	NONE	10.36	0	-	-	-	-	-	-	-	-	0	-	-	-	-	-	-	-	-	-	-	-	-	-	-	-	-	-	-	-	-	-	-	-	-	-	-	-	-	-	-	-	-	-	-	-	-
MB-5351	a	NONE	14.7981	0	-	-	-	-	-	-	-	-	0	-	-	-	-	-	-	-	-	-	-	-	-	-	-	-	-	-	-	-	-	-	-	-	-	-	-	-	-	-	-	-	-	-	-	-	-
MB-5393	d	NONE	12.6489	1	-	-	-	-	-	-	-	-	0	-	-	-	-	-	-	-	-	-	-	-	-	-	-	-	-	-	-	-	-	-	-	-	-	-	-	-	-	-	-	-	-	-	-	-	-
MB-5402	d-o.c.	NONE	8.85147	1	-	-	-	-	-	-	-	-	1	-	-	-	-	-	-	-	-	-	-	-	-	-	-	-	-	-	-	-	-	-	-	-	-	-	-	-	-	-	-	-	-	-	-	-	-
MB-5422	d-d.s.	NONE	3.78371	1	-	-	-	-	-	-	-	-	0	-	-	-	-	-	-	-	-	-	-	-	-	-	-	-	-	-	-	-	-	-	-	-	-	-	-	-	-	-	-	-	-	-	-	-	-
MB-5424	d-d.s.	NONE	6.86105	1	-	-	-	-	-	-	-	-	1	-	-	-	-	-	-	-	-	-	-	-	-	-	-	-	-	-	-	-	-	-	-	-	-	-	-	-	-	-	-	-	-	-	-	-	-
MB-5429	d-o.c.	NONE	2.52156	1	-	-	-	-	-	-	-	-	1	-	-	-	-	-	-	-	-	-	-	-	-	-	-	-	-	-	-	-	-	-	-	-	-	-	-	-	-	-	-	-	-	-	-	-	-
MB-5467	a	NONE	13.4018	0	-	-	-	-	-	-	-	-	0	-	-	-	-	-	-	-	-	-	-	-	-	-	-	-	-	-	-	-	-	-	-	-	-	-	-	-	-	-	-	-	-	-	-	-	-
MB-5470	d-d.s.	NONE	3.45517	1	-	-	-	-	-	-	-	-	0	-	-	-	-	-	-	-	-	-	-	-	-	-	-	-	-	-	-	-	-	-	-	-	-	-	-	-	-	-	-	-	-	-	-	-	-
MB-5471	a	NONE	13.3306	0	-	-	-	-	-	-	-	-	0	-	-	-	-	-	-	-	-	-	-	-	-	-	-	-	-	-	-	-	-	-	-	-	-	-	-	-	-	-	-	-	-	-	-	-	-
MB-5489	a	NONE	14.4997	0	-	-	-	-	-	-	-	-	0	-	-	-	-	-	-	-	-	-	-	-	-	-	-	-	-	-	-	-	-	-	-	-	-	-	-	-	-	-	-	-	-	-	-	-	-
MB-5490	d-d.s.	NONE	4.20534	1	-	-	-	-	-	-	-	-	0	-	-	-	-	-	-	-	-	-	-	-	-	-	-	-	-	-	-	-	-	-	-	-	-	-	-	-	-	-	-	-	-	-	-	-	-
MB-5491	d-d.s.	NONE	5.40726	1	-	-	-	-	-	-	-	-	0	-	-	-	-	-	-	-	-	-	-	-	-	-	-	-	-	-	-	-	-	-	-	-	-	-	-	-	-	-	-	-	-	-	-	-	-
MB-5499	a	NONE	10.1629	0	-	-	-	-	-	-	-	-	0	-	-	-	-	-	-	-	-	-	-	-	-	-	-	-	-	-	-	-	-	-	-	-	-	-	-	-	-	-	-	-	-	-	-	-	-
MB-5511	a	NONE	12.1478	0	-	-	-	-	-	-	-	-	1	-	-	-	-	-	-	-	-	-	-	-	-	-	-	-	-	-	-	-	-	-	-	-	-	-	-	-	-	-	-	-	-	-	-	-	-
MB-5546	a	NONE	13.7878	0	-	-	-	-	-	-	-	-	0	-	-	-	-	-	-	-	-	-	-	-	-	-	-	-	-	-	-	-	-	-	-	-	-	-	-	-	-	-	-	-	-	-	-	-	-
MB-5548	a	NONE	2.08077	0	-	-	-	-	-	-	-	-	0	-	-	-	-	-	-	-	-	-	-	-	-	-	-	-	-	-	-	-	-	-	-	-	-	-	-	-	-	-	-	-	-	-	-	-	-
MB-5563	d-o.c.	NONE	9.66461	1	-	-	-	-	-	-	-	-	0	-	-	-	-	-	-	-	-	-	-	-	-	-	-	-	-	-	-	-	-	-	-	-	-	-	-	-	-	-	-	-	-	-	-	-	-
MB-5634	d-d.s.	NONE	5.16632	1	-	-	-	-	-	-	-	-	1	-	-	-	-	-	-	-	-	-	-	-	-	-	-	-	-	-	-	-	-	-	-	-	-	-	-	-	-	-	-	-	-	-	-	-	-
MB-5640	a	NONE	10.9678	0	-	-	-	-	-	-	-	-	0	-	-	-	-	-	-	-	-	-	-	-	-	-	-	-	-	-	-	-	-	-	-	-	-	-	-	-	-	-	-	-	-	-	-	-	-
MB-5656	d-o.c.	NONE	10.3819	1	-	-	-	-	-	-	-	-	1	-	-	-	-	-	-	-	-	-	-	-	-	-	-	-	-	-	-	-	-	-	-	-	-	-	-	-	-	-	-	-	-	-	-	-	-
MB-6008	d-d.s.	NONE	5.67556	1	-	-	-	-	-	-	-	-	1	-	-	-	-	-	-	-	-	-	-	-	-	-	-	-	-	-	-	-	-	-	-	-	-	-	-	-	-	-	-	-	-	-	-	-	-
MB-6011	d-d.s.	NONE	17.3415	1	-	-	-	-	-	-	-	-	1	-	-	-	-	-	-	-	-	-	-	-	-	-	-	-	-	-	-	-	-	-	-	-	-	-	-	-	-	-	-	-	-	-	-	-	-
MB-6012	d-o.c.	NONE	11.8631	1	-	-	-	-	-	-	-	-	1	-	-	-	-	-	-	-	-	-	-	-	-	-	-	-	-	-	-	-	-	-	-	-	-	-	-	-	-	-	-	-	-	-	-	-	-
MB-6014	d	NONE	15.7645	1	-	-	-	-	-	-	-	-	0	-	-	-	-	-	-	-	-	-	-	-	-	-	-	-	-	-	-	-	-	-	-	-	-	-	-	-	-	-	-	-	-	-	-	-	-
MB-6016	d	NONE	11.7892	1	-	-	-	-	-	-	-	-	1	-	-	-	-	-	-	-	-	-	-	-	-	-	-	-	-	-	-	-	-	-	-	-	-	-	-	-	-	-	-	-	-	-	-	-	-
MB-6018	d	NONE	11.7591	1	-	-	-	-	-	-	-	-	1	-	-	-	-	-	-	-	-	-	-	-	-	-	-	-	-	-	-	-	-	-	-	-	-	-	-	-	-	-	-	-	-	-	-	-	-
MB-6019	d-o.c.	NONE	1.11157	1	-	-	-	-	-	-	-	-	1	-	-	-	-	-	-	-	-	-	-	-	-	-	-	-	-	-	-	-	-	-	-	-	-	-	-	-	-	-	-	-	-	-	-	-	-
MB-6020	d	NONE	3.96441	1	-	-	-	-	-	-	-	-	1	-	-	-	-	-	-	-	-	-	-	-	-	-	-	-	-	-	-	-	-	-	-	-	-	-	-	-	-	-	-	-	-	-	-	-	-
MB-6021	a	NONE	12.8405	0	-	-	-	-	-	-	-	-	0	-	-	-	-	-	-	-	-	-	-	-	-	-	-	-	-	-	-	-	-	-	-	-	-	-	-	-	-	-	-	-	-	-	-	-	-
MB-6023	a	NONE	16.898	0	-	-	-	-	-	-	-	-	1	-	-	-	-	-	-	-	-	-	-	-	-	-	-	-	-	-	-	-	-	-	-	-	-	-	-	-	-	-	-	-	-	-	-	-	-
MB-6024	a	NONE	18.4778	0	-	-	-	-	-	-	-	-	1	-	-	-	-	-	-	-	-	-	-	-	-	-	-	-	-	-	-	-	-	-	-	-	-	-	-	-	-	-	-	-	-	-	-	-	-
MB-6026	d	NONE	4.08487	1	-	-	-	-	-	-	-	-	1	-	-	-	-	-	-	-	-	-	-	-	-	-	-	-	-	-	-	-	-	-	-	-	-	-	-	-	-	-	-	-	-	-	-	-	-
MB-6036	a	NONE	15.5592	0	-	-	-	-	-	-	-	-	1	-	-	-	-	-	-	-	-	-	-	-	-	-	-	-	-	-	-	-	-	-	-	-	-	-	-	-	-	-	-	-	-	-	-	-	-
MB-6042	a	NONE	16.0465	0	-	-	-	-	-	-	-	-	0	-	-	-	-	-	-	-	-	-	-	-	-	-	-	-	-	-	-	-	-	-	-	-	-	-	-	-	-	-	-	-	-	-	-	-	-
MB-6044	a	NONE	14.2752	0	-	-	-	-	-	-	-	-	0	-	-	-	-	-	-	-	-	-	-	-	-	-	-	-	-	-	-	-	-	-	-	-	-	-	-	-	-	-	-	-	-	-	-	-	-
MB-6049	a	NONE	16.9774	0	-	-	-	-	-	-	-	-	0	-	-	-	-	-	-	-	-	-	-	-	-	-	-	-	-	-	-	-	-	-	-	-	-	-	-	-	-	-	-	-	-	-	-	-	-
MB-6050	a	NONE	13.7522	0	-	-	-	-	-	-	-	-	0	-	-	-	-	-	-	-	-	-	-	-	-	-	-	-	-	-	-	-	-	-	-	-	-	-	-	-	-	-	-	-	-	-	-	-	-
MB-6052	a	NONE	16.5147	0	-	-	-	-	-	-	-	-	1	-	-	-	-	-	-	-	-	-	-	-	-	-	-	-	-	-	-	-	-	-	-	-	-	-	-	-	-	-	-	-	-	-	-	-	-
MB-6060	d	NONE	3.12389	1	-	-	-	-	-	-	-	-	1	-	-	-	-	-	-	-	-	-	-	-	-	-	-	-	-	-	-	-	-	-	-	-	-	-	-	-	-	-	-	-	-	-	-	-	-
MB-6068	d	NONE	14.9979	1	-	-	-	-	-	-	-	-	1	-	-	-	-	-	-	-	-	-	-	-	-	-	-	-	-	-	-	-	-	-	-	-	-	-	-	-	-	-	-	-	-	-	-	-	-
MB-6075	d-d.s.	NONE	14.976	1	-	-	-	-	-	-	-	-	1	-	-	-	-	-	-	-	-	-	-	-	-	-	-	-	-	-	-	-	-	-	-	-	-	-	-	-	-	-	-	-	-	-	-	-	-
MB-6077	d-o.c.	NONE	13.9849	1	-	-	-	-	-	-	-	-	1	-	-	-	-	-	-	-	-	-	-	-	-	-	-	-	-	-	-	-	-	-	-	-	-	-	-	-	-	-	-	-	-	-	-	-	-
MB-6092	d-o.c.	NONE	0.188912	1	-	-	-	-	-	-	-	-	1	-	-	-	-	-	-	-	-	-	-	-	-	-	-	-	-	-	-	-	-	-	-	-	-	-	-	-	-	-	-	-	-	-	-	-	-
MB-6101	d	NONE	6.3655	1	-	-	-	-	-	-	-	-	1	-	-	-	-	-	-	-	-	-	-	-	-	-	-	-	-	-	-	-	-	-	-	-	-	-	-	-	-	-	-	-	-	-	-	-	-
MB-6105	a	NONE	9.28405	0	-	-	-	-	-	-	-	-	0	-	-	-	-	-	-	-	-	-	-	-	-	-	-	-	-	-	-	-	-	-	-	-	-	-	-	-	-	-	-	-	-	-	-	-	-
MB-6116	a	NONE	9.88364	0	-	-	-	-	-	-	-	-	0	-	-	-	-	-	-	-	-	-	-	-	-	-	-	-	-	-	-	-	-	-	-	-	-	-	-	-	-	-	-	-	-	-	-	-	-
MB-6131	a	NONE	3.56194	0	-	-	-	-	-	-	-	-	1	-	-	-	-	-	-	-	-	-	-	-	-	-	-	-	-	-	-	-	-	-	-	-	-	-	-	-	-	-	-	-	-	-	-	-	-
MB-6133	d-d.s.	NONE	5.07598	1	-	-	-	-	-	-	-	-	1	-	-	-	-	-	-	-	-	-	-	-	-	-	-	-	-	-	-	-	-	-	-	-	-	-	-	-	-	-	-	-	-	-	-	-	-
MB-6144	a	NONE	8.57769	0	-	-	-	-	-	-	-	-	0	-	-	-	-	-	-	-	-	-	-	-	-	-	-	-	-	-	-	-	-	-	-	-	-	-	-	-	-	-	-	-	-	-	-	-	-
MB-6149	d	NONE	6.15469	1	-	-	-	-	-	-	-	-	1	-	-	-	-	-	-	-	-	-	-	-	-	-	-	-	-	-	-	-	-	-	-	-	-	-	-	-	-	-	-	-	-	-	-	-	-
MB-6150	d-o.c.	NONE	6.37919	1	-	-	-	-	-	-	-	-	1	-	-	-	-	-	-	-	-	-	-	-	-	-	-	-	-	-	-	-	-	-	-	-	-	-	-	-	-	-	-	-	-	-	-	-	-
MB-6152	a	NONE	6.32444	0	-	-	-	-	-	-	-	-	0	-	-	-	-	-	-	-	-	-	-	-	-	-	-	-	-	-	-	-	-	-	-	-	-	-	-	-	-	-	-	-	-	-	-	-	-
MB-6154	a	NONE	10.0014	0	-	-	-	-	-	-	-	-	0	-	-	-	-	-	-	-	-	-	-	-	-	-	-	-	-	-	-	-	-	-	-	-	-	-	-	-	-	-	-	-	-	-	-	-	-
MB-6156	d-d.s.	NONE	4.81314	1	-	-	-	-	-	-	-	-	1	-	-	-	-	-	-	-	-	-	-	-	-	-	-	-	-	-	-	-	-	-	-	-	-	-	-	-	-	-	-	-	-	-	-	-	-
MB-6168	a	NONE	11.9398	0	-	-	-	-	-	-	-	-	0	-	-	-	-	-	-	-	-	-	-	-	-	-	-	-	-	-	-	-	-	-	-	-	-	-	-	-	-	-	-	-	-	-	-	-	-
MB-6169	d-o.c.	NONE	6.95962	1	-	-	-	-	-	-	-	-	1	-	-	-	-	-	-	-	-	-	-	-	-	-	-	-	-	-	-	-	-	-	-	-	-	-	-	-	-	-	-	-	-	-	-	-	-
MB-6178	d-d.s.	NONE	2.72142	1	-	-	-	-	-	-	-	-	1	-	-	-	-	-	-	-	-	-	-	-	-	-	-	-	-	-	-	-	-	-	-	-	-	-	-	-	-	-	-	-	-	-	-	-	-
MB-6179	d-d.s.	NONE	4.80219	1	-	-	-	-	-	-	-	-	1	-	-	-	-	-	-	-	-	-	-	-	-	-	-	-	-	-	-	-	-	-	-	-	-	-	-	-	-	-	-	-	-	-	-	-	-
MB-6183	d-o.c.	NONE	6.49966	1	-	-	-	-	-	-	-	-	1	-	-	-	-	-	-	-	-	-	-	-	-	-	-	-	-	-	-	-	-	-	-	-	-	-	-	-	-	-	-	-	-	-	-	-	-
MB-6185	a	NONE	5.4538	0	-	-	-	-	-	-	-	-	0	-	-	-	-	-	-	-	-	-	-	-	-	-	-	-	-	-	-	-	-	-	-	-	-	-	-	-	-	-	-	-	-	-	-	-	-
MB-6188	a	NONE	1.95209	0	-	-	-	-	-	-	-	-	1	-	-	-	-	-	-	-	-	-	-	-	-	-	-	-	-	-	-	-	-	-	-	-	-	-	-	-	-	-	-	-	-	-	-	-	-
MB-6206	a	NONE	12.6324	0	-	-	-	-	-	-	-	-	1	-	-	-	-	-	-	-	-	-	-	-	-	-	-	-	-	-	-	-	-	-	-	-	-	-	-	-	-	-	-	-	-	-	-	-	-
MB-6207	d	NONE	9.71663	1	-	-	-	-	-	-	-	-	1	-	-	-	-	-	-	-	-	-	-	-	-	-	-	-	-	-	-	-	-	-	-	-	-	-	-	-	-	-	-	-	-	-	-	-	-
MB-6211	d-o.c.	NONE	3.47433	1	-	-	-	-	-	-	-	-	0	-	-	-	-	-	-	-	-	-	-	-	-	-	-	-	-	-	-	-	-	-	-	-	-	-	-	-	-	-	-	-	-	-	-	-	-
MB-6213	a	NONE	9.33333	0	-	-	-	-	-	-	-	-	1	-	-	-	-	-	-	-	-	-	-	-	-	-	-	-	-	-	-	-	-	-	-	-	-	-	-	-	-	-	-	-	-	-	-	-	-
MB-6218	d	NONE	12.1396	1	-	-	-	-	-	-	-	-	1	-	-	-	-	-	-	-	-	-	-	-	-	-	-	-	-	-	-	-	-	-	-	-	-	-	-	-	-	-	-	-	-	-	-	-	-
MB-6225	a	NONE	9.68104	0	-	-	-	-	-	-	-	-	0	-	-	-	-	-	-	-	-	-	-	-	-	-	-	-	-	-	-	-	-	-	-	-	-	-	-	-	-	-	-	-	-	-	-	-	-
MB-6228	a	NONE	10.3463	0	-	-	-	-	-	-	-	-	0	-	-	-	-	-	-	-	-	-	-	-	-	-	-	-	-	-	-	-	-	-	-	-	-	-	-	-	-	-	-	-	-	-	-	-	-
MB-6229	d-d.s.	NONE	0.00821355	1	-	-	-	-	-	-	-	-	1	-	-	-	-	-	-	-	-	-	-	-	-	-	-	-	-	-	-	-	-	-	-	-	-	-	-	-	-	-	-	-	-	-	-	-	-
MB-6231	d	NONE	5.9603	1	-	-	-	-	-	-	-	-	1	-	-	-	-	-	-	-	-	-	-	-	-	-	-	-	-	-	-	-	-	-	-	-	-	-	-	-	-	-	-	-	-	-	-	-	-
MB-6234	a	NONE	9.15537	0	-	-	-	-	-	-	-	-	0	-	-	-	-	-	-	-	-	-	-	-	-	-	-	-	-	-	-	-	-	-	-	-	-	-	-	-	-	-	-	-	-	-	-	-	-
MB-6237	d-o.c.	NONE	8.64066	1	-	-	-	-	-	-	-	-	1	-	-	-	-	-	-	-	-	-	-	-	-	-	-	-	-	-	-	-	-	-	-	-	-	-	-	-	-	-	-	-	-	-	-	-	-
MB-6238	a	NONE	4.40246	0	-	-	-	-	-	-	-	-	0	-	-	-	-	-	-	-	-	-	-	-	-	-	-	-	-	-	-	-	-	-	-	-	-	-	-	-	-	-	-	-	-	-	-	-	-
MB-6245	a	NONE	10.193	0	-	-	-	-	-	-	-	-	0	-	-	-	-	-	-	-	-	-	-	-	-	-	-	-	-	-	-	-	-	-	-	-	-	-	-	-	-	-	-	-	-	-	-	-	-
MB-6271	a	NONE	9.17728	0	-	-	-	-	-	-	-	-	1	-	-	-	-	-	-	-	-	-	-	-	-	-	-	-	-	-	-	-	-	-	-	-	-	-	-	-	-	-	-	-	-	-	-	-	-
MB-6286	d-o.c.	NONE	4.06845	1	-	-	-	-	-	-	-	-	0	-	-	-	-	-	-	-	-	-	-	-	-	-	-	-	-	-	-	-	-	-	-	-	-	-	-	-	-	-	-	-	-	-	-	-	-
MB-6314	a	NONE	7.03628	0	-	-	-	-	-	-	-	-	0	-	-	-	-	-	-	-	-	-	-	-	-	-	-	-	-	-	-	-	-	-	-	-	-	-	-	-	-	-	-	-	-	-	-	-	-
MB-6318	a	NONE	1.16906	0	-	-	-	-	-	-	-	-	0	-	-	-	-	-	-	-	-	-	-	-	-	-	-	-	-	-	-	-	-	-	-	-	-	-	-	-	-	-	-	-	-	-	-	-	-
MB-6344	d-d.s.	NONE	12.5613	1	-	-	-	-	-	-	-	-	1	-	-	-	-	-	-	-	-	-	-	-	-	-	-	-	-	-	-	-	-	-	-	-	-	-	-	-	-	-	-	-	-	-	-	-	-
MB-6358	d-d.s.	NONE	3.1102	1	-	-	-	-	-	-	-	-	1	-	-	-	-	-	-	-	-	-	-	-	-	-	-	-	-	-	-	-	-	-	-	-	-	-	-	-	-	-	-	-	-	-	-	-	-
MB-6359	d-d.s.	NONE	6.98426	1	-	-	-	-	-	-	-	-	1	-	-	-	-	-	-	-	-	-	-	-	-	-	-	-	-	-	-	-	-	-	-	-	-	-	-	-	-	-	-	-	-	-	-	-	-
MB-7008	d-o.c.	NONE	3.54552	1	-	-	-	-	-	-	-	-	1	-	-	-	-	-	-	-	-	-	-	-	-	-	-	-	-	-	-	-	-	-	-	-	-	-	-	-	-	-	-	-	-	-	-	-	-
MB-7055	d-d.s.	NONE	0.750171	1	-	-	-	-	-	-	-	-	1	-	-	-	-	-	-	-	-	-	-	-	-	-	-	-	-	-	-	-	-	-	-	-	-	-	-	-	-	-	-	-	-	-	-	-	-
MB-7150	a	NONE	10.5927	0	-	-	-	-	-	-	-	-	0	-	-	-	-	-	-	-	-	-	-	-	-	-	-	-	-	-	-	-	-	-	-	-	-	-	-	-	-	-	-	-	-	-	-	-	-
MB-7186	a	NONE	0.399726	0	-	-	-	-	-	-	-	-	1	-	-	-	-	-	-	-	-	-	-	-	-	-	-	-	-	-	-	-	-	-	-	-	-	-	-	-	-	-	-	-	-	-	-	-	-
MB-7231	a	NONE	13.3689	0	-	-	-	-	-	-	-	-	0	-	-	-	-	-	-	-	-	-	-	-	-	-	-	-	-	-	-	-	-	-	-	-	-	-	-	-	-	-	-	-	-	-	-	-	-
MB-7232	a	NONE	14.5873	0	-	-	-	-	-	-	-	-	0	-	-	-	-	-	-	-	-	-	-	-	-	-	-	-	-	-	-	-	-	-	-	-	-	-	-	-	-	-	-	-	-	-	-	-	-
MB-7241	a	NONE	14.0534	0	-	-	-	-	-	-	-	-	0	-	-	-	-	-	-	-	-	-	-	-	-	-	-	-	-	-	-	-	-	-	-	-	-	-	-	-	-	-	-	-	-	-	-	-	-
