# Supplementary material for: Predicting Outcomes of Hormone and Chemotherapy in the Molecular Taxonomy of Breast Cancer International Consortium (METABRIC) Study by Biochemically-inspired Machine Learning
Source: F1000Res. 2017 May 12;5:2124. Originally published 2016 Aug 31. [Version 3] doi: 10.12688/f1000research.9417.3 (PMC5461908; doi:10.12688/f1000research.9417.3)
Supplement: Supplementary file 2 [file f1000research-5-12412-s0002.tgz]

Archive with 1 entries (1 files):
- 892f1a41-7700-44c8-a8a1-a4b6b3b5b781.xlsx
