# Supplementary material for: Predicting Outcomes of Hormone and Chemotherapy in the Molecular Taxonomy of Breast Cancer International Consortium (METABRIC) Study by Biochemically-inspired Machine Learning
Source: F1000Res. 2017 May 12;5:2124. Originally published 2016 Aug 31. [Version 3] doi: 10.12688/f1000research.9417.3 (PMC5461908; doi:10.12688/f1000research.9417.3)
Supplement: Supplementary file 2 [file f1000research-5-12412-s0002.tgz › 892f1a41-7700-44c8-a8a1-a4b6b3b5b781.xlsx]

## Sheet: Supplementary File 1
Supplemental File 1: Accuracy of SVM, RF and mRMR by Patient Co-variates
From Table 1:
SVM: CT and HT Only Both Datasets (Paclitaxel) - Overall Accuracy 78.6%
										PAM50					Lymph Nodes
Co-variate Type:	All Types	ER+	ER-	HER2+	HER2-	PR+	PR-	LumA	LumB	Normal	Basal	Her2	N0	N1	N2	N3	N+ (N1-N3)
Correctly Classified Patients:	66	24	42	26	40	17	49	8	8	8	23	19	13	36	10	7	53
Incorrect Classified Patients:	18	10	8	3	15	9	9	3	2	5	7	1	2	12	3	1	16
% Accuracy:	78.5714	70.5882	84	89.6552	72.7273	65.3846	84.4828	72.7273	80	61.5385	76.6667	95	86.6667	75	76.9231	87.5	76.8116
Change in Accuracy (%)	-	-7.98319	5.42857	11.0837	-5.84416	-13.1868	5.91133	-5.84416	1.42857	-17.033	-1.90476	16.4286	8.09524	-3.57143	-1.64835	8.92857	-1.75983
SVM: CT and HT Only Both Datasets (Tamoxifen) - Overall Accuracy 76.2%
										PAM50					Lymph Nodes
Co-variate Type:	All Types	ER+	ER-	HER2+	HER2-	PR+	PR-	LumA	LumB	Normal	Basal	Her2	N0	N1	N2	N3	N+ (N1-N3)
Correctly Classified Patients:	64	27	37	23	41	22	42	9	8	12	20	15	13	36	10	5	51
Incorrect Classified Patients:	20	7	13	6	14	4	16	2	2	1	10	5	2	12	3	3	18
% Accuracy:	76.1905	79.4118	74	79.3103	74.5455	84.6154	72.4138	81.8182	80	92.3077	66.6667	75	86.6667	75	76.9231	62.5	73.913
Change in Accuracy (%)	-	3.22129	-2.19048	3.11987	-1.64502	8.42491	-3.77668	5.62771	3.80952	16.1172	-9.52381	-1.19048	10.4762	-1.19048	0.732601	-13.6905	-2.27743
SVM: CT and HT Only Both Datasets (Methotrexate) - Overall Accuracy 71.4%
										PAM50					Lymph Nodes
Co-variate Type:	All Types	ER+	ER-	HER2+	HER2-	PR+	PR-	LumA	LumB	Normal	Basal	Her2	N0	N1	N2	N3	N+ (N1-N3)
Correctly Classified Patients:	60	28	32	19	41	19	41	9	8	12	18	13	11	37	7	5	49
Incorrect Classified Patients:	24	6	18	10	14	7	17	2	2	1	12	7	4	11	6	3	20
% Accuracy:	71.4286	82.3529	64	65.5172	74.5455	73.0769	70.6897	81.8182	80	92.3077	60	65	73.3333	77.0833	53.8462	62.5	71.0145
Change in Accuracy (%)	-	10.9244	-7.42857	-5.91133	3.11688	1.64835	-0.738916	10.3896	8.57143	20.8791	-11.4286	-6.42857	1.90476	5.65476	-17.5824	-8.92857	-0.414079
SVM: CT and HT Only Both Datasets (Epirubicin) - Overall Accuracy 72.6%
										PAM50					Lymph Nodes
Co-variate Type:	All Types	ER+	ER-	HER2+	HER2-	PR+	PR-	LumA	LumB	Normal	Basal	Her2	N0	N1	N2	N3	N+ (N1-N3)
Correctly Classified Patients:	61	26	35	23	38	20	41	8	7	10	20	16	10	34	10	7	51
Incorrect Classified Patients:	23	8	15	6	17	6	17	3	3	3	10	4	5	14	3	1	18
% Accuracy:	72.619	76.4706	70	79.3103	69.0909	76.9231	70.6897	72.7273	70	76.9231	66.6667	80	66.6667	70.8333	76.9231	87.5	73.913
Change in Accuracy (%)	-	3.85154	-2.61905	6.6913	-3.52814	4.30403	-1.92939	0.108225	-2.61905	4.30403	-5.95238	7.38095	-5.95238	-1.78571	4.30403	14.881	1.294
SVM: CT and HT Only Both Datasets (Doxorubicin) - Overall Accuracy 75.0%
										PAM50					Lymph Nodes
Co-variate Type:	All Types	ER+	ER-	HER2+	HER2-	PR+	PR-	LumA	LumB	Normal	Basal	Her2	N0	N1	N2	N3	N+ (N1-N3)
Correctly Classified Patients:	63	26	37	22	41	20	43	10	6	12	21	14	12	36	10	5	51
Incorrect Classified Patients:	21	8	13	7	14	6	15	1	4	1	9	6	3	12	3	3	18
% Accuracy:	75	76.4706	74	75.8621	74.5455	76.9231	74.1379	90.9091	60	92.3077	70	70	80	75	76.9231	62.5	73.913
Change in Accuracy (%)	-	1.47059	-1	0.862069	-0.454545	1.92308	-0.862069	15.9091	-15	17.3077	-5	-5	5	0	1.92308	-12.5	-1.08696
SVM: CT and HT Only Both Datasets (5-Fluorouracil) - Overall Accuracy 71.4%
										PAM50					Lymph Nodes
Co-variate Type:	All Types	ER+	ER-	HER2+	HER2-	PR+	PR-	LumA	LumB	Normal	Basal	Her2	N0	N1	N2	N3	N+ (N1-N3)
Correctly Classified Patients:	60	22	38	23	37	17	43	8	5	9	23	15	11	33	10	6	49
Incorrect Classified Patients:	24	12	12	6	18	9	15	3	5	4	7	5	4	15	3	2	20
% Accuracy:	71.4286	64.7059	76	79.3103	67.2727	65.3846	74.1379	72.7273	50	69.2308	76.6667	75	73.3333	68.75	76.9231	75	71.0145
Change in Accuracy (%)	-	-6.72269	4.57143	7.88177	-4.15584	-6.04396	2.70936	1.2987	-21.4286	-2.1978	5.2381	3.57143	1.90476	-2.67857	5.49451	3.57143	-0.414079
SVM: CT and/or HT 'Discovery' Dataset - Overall Accuracy 66.1%
										PAM50					Lymph Nodes
Co-variate Type:	All Types	ER+	ER-	HER2+	HER2-	PR+	PR-	LumA	LumB	Normal	Basal	Her2	N0	N1	N2	N3	N+ (N1-N3)
Correctly Classified Patients:	486	396	90	63	423	255	231	210	148	31	55	42	187	202	80	17	299
Incorrect Classified Patients:	249	189	60	30	219	119	130	105	71	14	40	19	88	103	42	16	161
% Accuracy:	66.1224	67.6923	60	67.7419	65.8879	68.1818	63.9889	66.6667	67.5799	68.8889	57.8947	68.8525	68	66.2295	65.5738	51.5152	65
Change in Accuracy (%)	-	1.56986	-6.12245	1.61949	-0.234599	2.05937	-2.13353	0.544218	1.45746	2.76644	-8.22771	2.73001	1.87755	0.107059	-0.548678	-14.6073	-1.12245
SVM: Deceased (CT and/or HT) 'Discovery' Dataset - Overall Accuracy 75.3%
										PAM50					Lymph Nodes
Co-variate Type:	All Types	ER+	ER-	HER2+	HER2-	PR+	PR-	LumA	LumB	Normal	Basal	Her2	N0	N1	N2	N3	N+ (N1-N3)
Correctly Classified Patients:	246	182	63	43	202	110	135	92	78	12	31	32	69	98	62	16	176
Incorrect Classified Patients:	81	59	23	14	68	35	47	24	26	6	15	11	26	32	19	5	56
% Accuracy:	75.2294	75.5187	73.2558	75.4386	74.8148	75.8621	74.1758	79.3103	75	66.6667	67.3913	74.4186	72.6316	75.3846	76.5432	76.1905	75.8621
Change in Accuracy (%)	-	0.289314	-1.97354	0.209239	-0.414543	0.632711	-1.05353	4.08099	-0.229358	-8.56269	-7.83805	-0.810753	-2.59778	0.155258	1.31385	0.961118	0.632711
SVM: No Treatment Both Datasets - Overall Accuracy 73.4%
										PAM50					Lymph Nodes
Co-variate Type:	All Types	ER+	ER-	HER2+	HER2-	PR+	PR-	LumA	LumB	Normal	Basal	Her2	N0	N1	N2	N3	N+ (N1-N3)
Correctly Classified Patients:	223	167	56	28	195	112	111	88	36	31	39	28	205	8	4	2	14
Incorrect Classified Patients:	81	64	17	6	75	52	29	37	11	13	13	6	72	3	3	2	8
% Accuracy:	73.3553	72.2944	76.7123	82.3529	72.2222	68.2927	79.2857	70.4	76.5957	70.4545	75	82.3529	74.0072	72.7273	57.1429	50	63.6364
Change in Accuracy (%)	-	-1.06089	3.35707	8.99768	-1.13304	-5.06258	5.93045	-2.95526	3.24048	-2.90072	1.64474	8.99768	0.651957	-0.62799	-16.2124	-23.3553	-9.7189
From Table 2:
Random Forest: Chemotherapy Expected Response >3 year - Overall Accuracy - 56.6%
										PAM50					Lymph Nodes
Co-variate Type:	All Types	ER+	ER-	HER2+	HER2-	PR+	PR-	LumA	LumB	Normal	Basal	Her2	N0	N1	N2	N3	N+ (N1-N3)
Correctly Classified Patients:	30	8	22	12	18	7	23	2	1	4	15	8	4	19	4	3	26
Incorrect Classified Patients:	23	2	21	12	11	2	21	0	1	2	12	8	3	12	5	3	20
% Accuracy:	56.6038	80	51.1628	50	62.069	77.7778	52.2727	100	50	66.6667	55.5556	50	57.1429	61.2903	44.4444	50	56.5217
Change in Accuracy (%)	-	23.3962	-5.44098	-6.60377	5.46519	21.174	-4.33105	43.3962	-6.60377	10.0629	-1.04822	-6.60377	0.539084	4.68655	-12.1593	-6.60377	-0.0820345
Random Forest: Chemotherapy Predicted Response >4 year - Overall Accuracy 69.8%
										PAM50					Lymph Nodes
Co-variate Type:	All Types	ER+	ER-	HER2+	HER2-	PR+	PR-	LumA	LumB	Normal	Basal	Her2	N0	N1	N2	N3	N+ (N1-N3)
Correctly Classified Patients:	37	6	31	18	19	6	31	1	2	3	19	12	6	21	7	3	31
Incorrect Classified Patients:	16	4	12	6	10	3	13	1	0	3	8	4	1	10	2	3	15
% Accuracy:	69.8113	60	72.093	75	65.5172	66.6667	70.4545	50	100	50	70.3704	75	85.7143	67.7419	77.7778	50	67.3913
Change in Accuracy (%)	-	-9.81132	2.2817	5.18868	-4.29408	-3.14465	0.643225	-19.8113	30.1887	-19.8113	0.55905	5.18868	15.903	-2.06939	7.96646	-19.8113	-2.42002
Random Forest: Chemotherapy Predicted Response >5 year - Overall Accuracy - 66.0%
										PAM50					Lymph Nodes
Co-variate Type:	All Types	ER+	ER-	HER2+	HER2-	PR+	PR-	LumA	LumB	Normal	Basal	Her2	N0	N1	N2	N3	N+ (N1-N3)
Correctly Classified Patients:	35	4	31	14	21	6	29	1	1	3	19	11	7	21	5	2	28
Incorrect Classified Patients:	18	6	12	10	8	3	15	1	1	3	8	5	0	10	4	4	18
% Accuracy:	66.0377	40	72.093	58.3333	72.4138	66.6667	65.9091	50	50	50	70.3704	68.75	100	67.7419	55.5556	33.3333	60.8696
Change in Accuracy (%)	-	-26.0377	6.05529	-7.7044	6.37606	0.628931	-0.128645	-16.0377	-16.0377	-16.0377	4.33263	2.71226	33.9623	1.7042	-10.4822	-32.7044	-5.16817
Random Forest - Hormone Predicted Response >3 year : Overall Accuracy - 85.5%
										PAM50					Lymph Nodes
Co-variate Type:	All Types	ER+	ER-	HER2+	HER2-	PR+	PR-	LumA	LumB	Normal	Basal	Her2	N0	N1	N2	N3	N+ (N1-N3)
Correctly Classified Patients:	357	332	25	24	333	229	128	168	104	33	20	31	191	128	30	7	165
Incorrect Classified Patients:	61	51	10	10	51	29	32	19	18	6	7	10	24	23	10	3	36
% Accuracy:	85.4067	86.6841	71.4286	70.5882	86.7188	88.7597	80	89.8396	85.2459	84.6154	74.0741	75.6098	88.8372	84.7682	75	70	82.0896
Change in Accuracy (%)	-	1.27737	-13.9781	-14.8185	1.31205	3.35299	-5.4067	4.43287	-0.160797	-0.791314	-11.3326	-9.79694	3.43051	-0.638487	-10.4067	-15.4067	-3.31715
Random Forest - Hormone Predicted Response >4 year : Overall Accuracy - 78.6%
										PAM50					Lymph Nodes
Co-variate Type:	All Types	ER+	ER-	HER2+	HER2-	PR+	PR-	LumA	LumB	Normal	Basal	Her2	N0	N1	N2	N3	N+ (N1-N3)
Correctly Classified Patients:	329	305	24	23	306	209	120	158	93	30	18	29	181	115	28	4	147
Incorrect Classified Patients:	89	78	11	11	78	49	40	29	29	9	9	12	34	36	12	6	54
% Accuracy:	78.7081	79.6345	68.5714	67.6471	79.6875	81.0078	75	84.492	76.2295	76.9231	66.6667	70.7317	84.186	76.1589	70	40	73.1343
Change in Accuracy (%)	-	0.926331	-10.1367	-11.0611	0.979366	2.29962	-3.70813	5.78384	-2.47863	-1.78506	-12.0415	-7.97643	5.47791	-2.54919	-8.70813	-38.7081	-5.57381
Random Forest - Hormone Predicted Response >5 year : Overall Accuracy - 71.0%
										PAM50					Lymph Nodes
Co-variate Type:	All Types	ER+	ER-	HER2+	HER2-	PR+	PR-	LumA	LumB	Normal	Basal	Her2	N0	N1	N2	N3	N+ (N1-N3)
Correctly Classified Patients:	297	278	19	20	277	189	108	144	84	27	15	26	162	105	25	4	134
Incorrect Classified Patients:	121	105	16	14	107	69	52	43	38	12	12	15	53	46	15	6	67
% Accuracy:	71.0526	72.5849	54.2857	58.8235	72.1354	73.2558	67.5	77.0053	68.8525	69.2308	55.5556	63.4146	75.3488	69.5364	62.5	40	66.6667
Change in Accuracy (%)	-	1.53222	-16.7669	-12.2291	1.08279	2.20318	-3.55263	5.95272	-2.20017	-1.82186	-15.4971	-7.638	4.29621	-1.51621	-8.55263	-31.0526	-4.38596
Random Forest: CT and/or HT Predicted Response >3 year - Overall Accuracy - 82.7%
										PAM50					Lymph Nodes
Co-variate Type:	All Types	ER+	ER-	HER2+	HER2-	PR+	PR-	LumA	LumB	Normal	Basal	Her2	N0	N1	N2	N3	N+ (N1-N3)
Correctly Classified Patients:	415	361	54	45	370	249	166	176	114	43	34	47	204	158	39	13	210
Incorrect Classified Patients:	87	56	31	18	69	35	52	22	18	9	23	14	26	41	14	5	60
% Accuracy:	82.6693	86.5707	63.5294	71.4286	84.2825	87.6761	76.1468	88.8889	86.3636	82.6923	59.6491	77.0492	88.6957	79.397	73.5849	72.2222	77.7778
Change in Accuracy (%)	-	3.90142	-19.1399	-11.2408	1.61314	5.00673	-6.52253	6.21957	3.69431	0.022985	-23.0202	-5.62014	6.02633	-3.27234	-9.08442	-10.4471	-4.89154
Random Forest: CT and/or HT Predicted Response >4 year - Overall Accuracy - 73.6%
										PAM50					Lymph Nodes
Co-variate Type:	All Types	ER+	ER-	HER2+	HER2-	PR+	PR-	LumA	LumB	Normal	Basal	Her2	N0	N1	N2	N3	N+ (N1-N3)
Correctly Classified Patients:	369	325	44	34	335	227	142	165	99	36	30	38	188	137	35	8	180
Incorrect Classified Patients:	133	92	41	29	104	57	76	33	33	16	27	23	42	62	18	10	90
% Accuracy:	73.506	77.9376	51.7647	53.9683	76.3098	79.9296	65.1376	83.3333	75	69.2308	52.6316	62.2951	81.7391	68.8442	66.0377	44.4444	66.6667
Change in Accuracy (%)	-	4.43167	-21.7413	-19.5377	2.80382	6.4236	-8.36836	9.82736	1.49402	-4.27521	-20.8744	-11.2109	8.23315	-4.66175	-7.46824	-29.0615	-6.83931
Random Forest: CT and/or HT Predicted Response >5 year - Overall Accuracy - 65.3%
										PAM50					Lymph Nodes
Co-variate Type:	All Types	ER+	ER-	HER2+	HER2-	PR+	PR-	LumA	LumB	Normal	Basal	Her2	N0	N1	N2	N3	N+ (N1-N3)
Correctly Classified Patients:	327	290	37	28	299	197	130	148	84	34	27	33	166	120	31	9	160
Incorrect Classified Patients:	175	127	48	35	140	87	88	50	48	18	30	28	64	79	22	9	110
% Accuracy:	65.1394	69.5444	43.5294	44.4444	68.1093	69.3662	59.633	74.7475	63.6364	65.3846	47.3684	54.0984	72.1739	60.3015	58.4906	50	59.2593
Change in Accuracy (%)	-	4.40492	-21.61	-20.695	2.9699	4.22675	-5.50641	9.60803	-1.50308	0.245173	-17.771	-11.0411	7.03447	-4.83793	-6.64888	-15.1394	-5.88018
From Table 3:
mRMR-Chemotherapy Predicted Response >3 year - Overall Accuracy - 81.1%
										PAM50					Lymph Nodes
Co-variate Type:	All Types	ER+	ER-	HER2+	HER2-	PR+	PR-	LumA	LumB	Normal	Basal	Her2	N0	N1	N2	N3	N+ (N1-N3)
Correctly Classified Patients:	43	7	36	20	23	7	36	2	2	3	21	15	6	26	6	5	37
Incorrect Classified Patients:	10	3	7	4	6	2	8	0	0	3	6	1	1	5	3	1	9
% Accuracy:	81.1321	70	83.7209	83.3333	79.3103	77.7778	81.8182	100	100	50	77.7778	93.75	85.7143	83.871	66.6667	83.3333	80.4348
Change in Accuracy (%)	-	-11.1321	2.58885	2.20126	-1.82173	-3.3543	0.686106	18.8679	18.8679	-31.1321	-3.3543	12.6179	4.58221	2.73889	-14.4654	2.20126	-0.697293
mRMR-Chemotherapy Predicted Response >4 year - Overall Accuracy - 81.1%
										PAM50					Lymph Nodes
Co-variate Type:	All Types	ER+	ER-	HER2+	HER2-	PR+	PR-	LumA	LumB	Normal	Basal	Her2	N0	N1	N2	N3	N+ (N1-N3)
Correctly Classified Patients:	43	8	35	21	22	8	35	2	1	4	21	15	5	27	7	4	38
Incorrect Classified Patients:	10	2	8	3	7	1	9	0	1	2	6	1	2	4	2	2	8
% Accuracy:	81.1321	80	81.3953	87.5	75.8621	88.8889	79.5455	100	50	66.6667	77.7778	93.75	71.4286	87.0968	77.7778	66.6667	82.6087
Change in Accuracy (%)	-	-1.13208	0.263273	6.36792	-5.27001	7.75681	-1.58662	18.8679	-31.1321	-14.4654	-3.3543	12.6179	-9.7035	5.9647	-3.3543	-14.4654	1.47662
mRMR-Chemotherapy Predicted Response >5 year - Overall Accuracy - 84.9%
										PAM50					Lymph Nodes
Co-variate Type:	All Types	ER+	ER-	HER2+	HER2-	PR+	PR-	LumA	LumB	Normal	Basal	Her2	N0	N1	N2	N3	N+ (N1-N3)
Correctly Classified Patients:	45	6	39	21	24	8	37	2	1	4	24	14	6	28	6	5	39
Incorrect Classified Patients:	8	4	4	3	5	1	7	0	1	2	3	2	1	3	3	1	7
% Accuracy:	84.9057	60	90.6977	87.5	82.7586	88.8889	84.0909	100	50	66.6667	88.8889	87.5	85.7143	90.3226	66.6667	83.3333	84.7826
Change in Accuracy (%)	-	-24.9057	5.79201	2.59434	-2.14704	3.98323	-0.814751	15.0943	-34.9057	-18.239	3.98323	2.59434	0.808625	5.41692	-18.239	-1.57233	-0.123052
mRMR - Hormone Predicted Response >3 year - Overall Accuracy - 85.7%
										PAM50					Lymph Nodes
Co-variate Type:	All Types	ER+	ER-	HER2+	HER2-	PR+	PR-	LumA	LumB	Normal	Basal	Her2	N0	N1	N2	N3	N+ (N1-N3)
Correctly Classified Patients:	358	333	25	24	334	230	128	169	104	33	20	31	192	128	30	7	165
Incorrect Classified Patients:	60	50	10	10	50	28	32	18	18	6	7	10	23	23	10	3	36
% Accuracy:	85.6459	86.9452	71.4286	70.5882	86.9792	89.1473	80	90.3743	85.2459	84.6154	74.0741	75.6098	89.3023	84.7682	75	70	82.0896
Change in Accuracy (%)	-	1.29924	-14.2174	-15.0577	1.33323	3.50135	-5.64593	4.7284	-0.400031	-1.03055	-11.5719	-10.0362	3.65639	-0.877721	-10.6459	-15.6459	-3.55638
mRMR - Hormone Predicted Response >4 year - Overall Accuracy - 79.5%
										PAM50					Lymph Nodes
Co-variate Type:	All Types	ER+	ER-	HER2+	HER2-	PR+	PR-	LumA	LumB	Normal	Basal	Her2	N0	N1	N2	N3	N+ (N1-N3)
Correctly Classified Patients:	332	307	25	23	309	211	121	159	94	30	18	30	183	118	26	4	148
Incorrect Classified Patients:	86	76	10	11	75	47	39	28	28	9	9	11	32	33	14	6	53
% Accuracy:	79.4258	80.1567	71.4286	67.6471	80.4688	81.7829	75.625	85.0267	77.0492	76.9231	66.6667	73.1707	85.1163	78.1457	65	40	73.6318
Change in Accuracy (%)	-	0.730821	-7.99727	-11.7788	1.04291	2.35711	-3.80084	5.6009	-2.37666	-2.50276	-12.7592	-6.25511	5.69044	-1.28014	-14.4258	-39.4258	-5.794
mRMR - Hormone Predicted Response >5 year - Overall Accuracy - 72.9%
										PAM50					Lymph Nodes
Co-variate Type:	All Types	ER+	ER-	HER2+	HER2-	PR+	PR-	LumA	LumB	Normal	Basal	Her2	N0	N1	N2	N3	N+ (N1-N3)
Correctly Classified Patients:	304	284	20	22	282	190	114	147	86	26	17	27	164	109	26	4	139
Incorrect Classified Patients:	114	99	15	12	102	68	46	40	36	13	10	14	51	42	14	6	62
% Accuracy:	72.7273	74.1514	57.1429	64.7059	73.4375	73.6434	71.25	78.6096	70.4918	66.6667	62.963	65.8537	76.2791	72.1854	65	40	69.1542
Change in Accuracy (%)	-	1.42416	-15.5844	-8.02139	0.710227	0.916138	-1.47727	5.88235	-2.23547	-6.06061	-9.76431	-6.87361	3.5518	-0.541842	-7.72727	-32.7273	-3.57304
mRMR - CT and/or HT Predicted Response >3 year - Overall Accuracy - 83.1%
										PAM50					Lymph Nodes
Co-variate Type:	All Types	ER+	ER-	HER2+	HER2-	PR+	PR-	LumA	LumB	Normal	Basal	Her2	N0	N1	N2	N3	N+ (N1-N3)
Correctly Classified Patients:	417	362	55	45	372	248	169	175	115	44	35	47	204	159	40	13	212
Incorrect Classified Patients:	85	55	30	18	67	36	49	23	17	8	22	14	26	40	13	5	58
% Accuracy:	83.0677	86.8106	64.7059	71.4286	84.738	87.3239	77.5229	88.3838	87.1212	84.6154	61.4035	77.0492	88.6957	79.8995	75.4717	72.2222	78.5185
Change in Accuracy (%)	-	3.74282	-18.3618	-11.6392	1.67031	4.25621	-5.54479	5.31611	4.05348	1.54766	-21.6642	-6.01855	5.62792	-3.16823	-7.59603	-10.8455	-4.54921
mRMR - CT and/or HT Predicted Response >4 year - Overall Accuracy - 74.8%
										PAM50					Lymph Nodes
Co-variate Type:	All Types	ER+	ER-	HER2+	HER2-	PR+	PR-	LumA	LumB	Normal	Basal	Her2	N0	N1	N2	N3	N+ (N1-N3)
Correctly Classified Patients:	375	329	46	38	337	222	153	163	101	36	33	40	189	142	34	9	185
Incorrect Classified Patients:	127	88	39	25	102	62	65	35	31	16	24	21	41	57	19	9	85
% Accuracy:	74.7012	78.8969	54.1176	60.3175	76.7654	78.169	70.1835	82.3232	76.5152	69.2308	57.8947	65.5738	82.1739	71.3568	64.1509	50	68.5185
Change in Accuracy (%)	-	4.19569	-20.5835	-14.3837	2.06418	3.46782	-4.51771	7.62204	1.81396	-5.47043	-16.8065	-9.12742	7.47272	-3.34441	-10.5503	-24.7012	-6.18268
mRMR - CT and/or HT Predicted Response >5 year - Overall Accuracy - 67.9%
										PAM50					Lymph Nodes
Co-variate Type:	All Types	ER+	ER-	HER2+	HER2-	PR+	PR-	LumA	LumB	Normal	Basal	Her2	N0	N1	N2	N3	N+ (N1-N3)
Correctly Classified Patients:	341	291	50	40	301	196	145	88	147	35	34	37	163	135	32	10	177
Incorrect Classified Patients:	161	126	35	23	138	88	73	44	51	17	23	24	67	64	21	8	93
% Accuracy:	67.9283	69.7842	58.8235	63.4921	68.5649	69.0141	66.5138	66.6667	74.2424	67.3077	59.6491	60.6557	70.8696	67.8392	60.3774	55.5556	65.5556
Change in Accuracy (%)	-	1.85589	-9.10476	-4.43622	0.636633	1.0858	-1.41453	-1.26162	6.31414	-0.620595	-8.27916	-7.27255	2.94128	-0.0890909	-7.55093	-12.3727	-2.37273
