# Supplementary material for: Predicting Outcomes of Hormone and Chemotherapy in the Molecular Taxonomy of Breast Cancer International Consortium (METABRIC) Study by Biochemically-inspired Machine Learning
Source: F1000Res. 2017 May 12;5:2124. Originally published 2016 Aug 31. [Version 3] doi: 10.12688/f1000research.9417.3 (PMC5461908; doi:10.12688/f1000research.9417.3)
Supplement: Supplementary file 3 [file f1000research-5-12412-s0001.tgz]

Archive with 1 entries (1 files):
- 706c37bd-db76-4207-a91a-595c8952f7a7.xlsx
