# Supplementary material for: Predicting Outcomes of Hormone and Chemotherapy in the Molecular Taxonomy of Breast Cancer International Consortium (METABRIC) Study by Biochemically-inspired Machine Learning
Source: F1000Res. 2017 May 12;5:2124. Originally published 2016 Aug 31. [Version 3] doi: 10.12688/f1000research.9417.3 (PMC5461908; doi:10.12688/f1000research.9417.3)
Supplement: Supplementary file 3 [file f1000research-5-12412-s0001.tgz › 706c37bd-db76-4207-a91a-595c8952f7a7.xlsx]

## Sheet: Dataset2
Supplemental Dataset 2: Variation of Gene Expression Distribution of Paclitaxel Signature Genes between Discovery and Validation Datasets
Gene	Expression Distribution
ABCB1
ABCB11
ABCC1
ABCC10
BAD
BBC3
BCL2
BCL2L1
BMF
CYP2C8
CYP3A4
FGF2
FN1
GBP1
MAP2
MAP4
MAPT
NFKB2
NR1I2
OPRK1
SLCO1B3
TLR6
TUBB1
TUBB4A
TUBB4B
TWIST1
